# Supplementary material for: The Influence of the ‘Trier Social Stress Test’ on Free Throw Performance in Basketball: An Interdisciplinary Study
Source: PLoS One. 2016 Jun 16;11(6):e0157215. doi: 10.1371/journal.pone.0157215 (PMC4911116; doi:10.1371/journal.pone.0157215)
Supplement: S1 File — (XLS) [file pone.0157215.s001.xls]

## Sheet: Matrice de corrélation
Participants	Cortisol T1 TSST	Cortisol T2 TSST	Cortisol T3 TSST	Cortisol T4 TSST	Cortisol T5 TSST	Cortisol T1 Placebo	Cortisol T2 Placebo	Cortisol T3 Placebo	Cortisol T4 Placebo	Cortisol T5 Placebo	% LF Pré-TSST	% LF Post-TSST	% LF Pré-Placebo	% LF Post-Placebo	Moy. STAI(1) TSST	Moy. STAI(2) TSST	Moy. STAI(3) TSST	Moy. STAI(4) TSST	Moy. STAI(1) Placebo	Moy. STAI(2) Placebo	Moy. STAI(3) Placebo	Moy. STAI(4) Placebo	SAM(1)-Valence TSST	SAM(2)-Valence TSST	SAM(3)-Valence TSST	SAM(4)-Valence TSST	SAM(1)-Valence Placebo	SAM(2)-Valence Placebo	SAM(3)-Valence Placebo	SAM(4)-Valence Placebo	SAM(1)-Tension TSST	SAM(2)-Tension TSST	SAM(3)-Tension TSST	SAM(4)-Tension TSST	SAM(1)-Tension Placebo	SAM(2)-Tension Placebo	SAM(3)-Tension Placebo	SAM(4)-Tension Placebo	SAM(1)-Contrôle TSST	SAM(2)-Contrôle TSST	SAM(3)-Contrôle TSST	SAM(4)-Contrôle TSST	SAM(1)-Contrôle Placebo	SAM(2)-Contrôle Placebo	SAM(3)-Contrôle Placebo	SAM(4)-Contrôle Placebo
Suj 02	3.40176	7.60423	6.33632	7.46175	6.289	7.41061	5.5817	5.95729	2.35253	6.05919	27.5	40	40	30	29	33	28	27	33	31	22	28	7	6	8	7	5	6	7	7	4	4	3	2	2	2	2	2	7	5	6	7	6	6	6	7
Suj 03	8.38225	6.86661	10.1673	10.023	12.6013	6.92677	4.00464	4.71653	6.23443	5.57576	52.5	35	40	37.5	31	31	32	31	32	30	34	30	8	8	7	8	7	7	7	7	2	3	3	2	2	2	3	2	7	7	8	7	7	7	7	7
Suj 04	8.31121	8.38481	8.42416	8.27624	7.01582	8.03709	6.00591	6.02732	5.21875	2.68931	10	27.5	17.5	5	28	39	40	34	27	30	28	30	8	6	6	7	8	7	7	7	2	4	5	4	2	2	2	3	6	5	5	6	7	6	7	7
Suj 05	8.45946	8.07414	8.42416	8.08662	7.77571	9.46101	4.85896	7.5024	7.03915	6.39092	30	10	37.5	32.5	28	36	52	43	34	34	32	30	8	7	7	7	6	7	7	8	2	2	7	4	2	3	3	2	8	5	4	6	8	7	8	8
Suj 06	6.24114	7.22612	10.4732	18.1785	21.0884	7.26569	6.99517	7.32241	7.37842	6.95065	17.5	27.5	35	20	29	27	32	30	33	27	27	28	7	7	6	8	7	8	8	8	2	3	3	2	2	2	3	2	8	8	6	8	7	8	8	7
Suj 08	8.81102	8.45129	13.0915	10.1887	20.275	1.28748	1.03494	1.76035	0.68693	0.604299	42.5	37.5	27.5	30	31	30	35	31	30	30	30	30	8	8	7	8	7	7	7	7	1	2	3	2	3	1	2	2	8	8	7	8	7	8	8	8
Suj 09	10.023	8.33383	8.40305	11.0849	17.0458	6.16243	8.03914	6.59177	6.15417	4.53371	32.5	40	45	47.5	24	23	30	27	32	31	26	29	8	8	7	8	8	8	8	8	2	2	2	2	2	2	2	2	7	7	7	8	5	6	5	8
Suj 10	12.2452	8.48846	11.9299	11.5191	12.0006	3.47638	6.78866	5.84659	3.97292	7.11474	35	25	37.5	27.5	20	20	23	26	27	26	20	26	9	9	9	9	9	9	9	9	1	1	1	1	2	2	1	1	9	9	9	9	9	9	9	9
Suj 11	7.64971	3.10459	7.22575	7.41157	7.62747	4.81195	1.04089	1.02011	0.557623	0.856673	17.5	35	42.5	20	23	37	47	35	21	21	26	36	9	6	3	7	8	9	9	6	1	4	8	4	1	1	1	3	9	7	3	7	9	9	9	6
Suj 12	8.61113	7.83937	8.1299	7.86402	7.89426	4.69352	5.57832	6.89438	5.81377	3.71685	27.5	35	27.5	27.5	33	27	31	27	25	24	25	30	7	7	7	8	7	8	8	7	2	2	3	1	3	2	2	2	8	8	8	8	8	7	7	8
Suj 13	6.48593	7.77712	7.46874	6.36462	7.01805	7.38937	8.05599	6.88252	7.47974	6.88549	22.5	32.5	22.5	22.5	34	32	34	31	36	34	33	30	8	8	8	8	7	7	6	7	1	2	2	2	3	4	3	2	9	8	8	8	8	7	7	7
Suj 14	7.45872	6.99362	7.52768	7.834	8.761	8.17487	6.27889	4.24193	4.2487	3.46165	37.5	27.5	27.5	22.5	24	20	35	30	26	22	20	26	7	7	6	6	8	8	8	8	4	4	5	4	3	2	3	3	7	7	6	6	8	8	8	8
Suj 16	7.37253	5.94756	8.17031	10.4288	13.2687	5.25818	7.40086	7.32964	7.56143	5.19638	32.5	40	25	22.5	29	34	47	34	31	40	42	35	8	6	2	6	8	6	6	7	2	5	8	3	2	7	8	4	8	7	3	7	7	6	7	8
Suj 17	8.81769	8.34899	12.7198	15.2162	12.6228	11.7573	7.59886	13.9569	8.11578	8.35582	35	52.5	55	25	28	27	37	26	27	27	26	30	6	7	5	8	7	8	7	4	2	2	5	2	2	3	3	6	8	8	6	8	7	8	7	5
Suj 18	8.01039	9.38341	9.41671	7.87743	7.9144	7.08286	7.10575	6.24864	6.50681	6.33368	55	47.5	47.5	47.5	28	28	46	34	23	29	27	30	7	6	2	8	8	8	8	8	2	3	8	2	2	3	2	2	8	7	7	8	8	8	8	8
Suj 19	8.44889	8.26016	7.87446	5.91354	5.02495	6.33909	6.26445	6.29133	7.34528	6.57258	32.5	37.5	32.5	37.5	30	35	47	34	31	39	44	34	7	6	6	7	8	6	6	8	2	3	6	3	2	3	4	2	8	8	6	7	7	6	6	8
Suj 20	6.38138	7.55498	8.18446	9.13166	9.10764	5.0402	6.99672	6.59817	7.31465	7.12649	30	30	42.5	32.5	31	39	57	36	38	35	30	29	7	6	4	5	7	7	8	8	2	3	7	5	3	3	3	2	7	5	4	5	7	7	8	8
Suj 23	0.328743	2.04762	7.31518	10.518	17.141	2.22234	6.28339	11.5255	6.81743	6.39515	25	25	40	20	31	30	40	30	29	30	31	29	7	7	6	7	7	7	7	7	3	3	5	5	3	5	5	5	7	7	6	6	7	7	8	8
Suj 24	5.66996	6.34774	2.7206	4.52956	6.8658	7.15885	3.0521	4.22069	5.27386	5.76993	25	50	52.5	40	28	25	30	30	24	25	24	29	9	8	6	8	8	8	8	8	2	2	5	2	2	2	2	2	8	8	7	8	8	8	8	8
	Cortisol										Performance (Pourcentage de réussite lancer franc)				STAI								Self Assessment Manikin (SAM) - Valence des émotions								Self Assessment Manikin (SAM) - Tension émotionnelle								Self Assessment Manikin (SAM) - Contrôle des émotions
