# Supplementary material for: The Influence of the ‘Trier Social Stress Test’ on Free Throw Performance in Basketball: An Interdisciplinary Study
Source: PLoS One. 2016 Jun 16;11(6):e0157215. doi: 10.1371/journal.pone.0157215 (PMC4911116; doi:10.1371/journal.pone.0157215)
Supplement: S2 File — (CSV) [file pone.0157215.s002.csv]

idx	subject	order	day	block	trial	Cortisol	STAI	scores	Sum_X	Sum_Y	PSHand	PSSacrum	JerkPHand	JerkPSacrum	timingHand_Forearm	timingForearm_Arm	timingArm_C7
1	2	1	1	1	1	2.1012	2	0	34.677	17.321	1.66	0.86143	43.92	32.65	0	0	0.11486
2	2	1	1	1	2	2.1551	2.0513	0	43.809	20.693	1.6358	0.85177	48.178	27.433	0.0067568	-0.02027	0.14189
3	2	1	1	1	3	2.209	2.1026	0	38.379	11.209	1.6065	0.83673	45.87	23.416	0.0067568	-0.0067568	0.18919
4	2	1	1	1	4	2.2629	2.1538	0	32.074	10.013	1.7345	0.85601	47.823	23.603	-0.0067568	0	0.18919
5	2	1	1	1	5	2.3167	2.2051	0	45.606	13.426	1.7334	0.81985	60.658	31.516	0.0067568	0	0.17568
6	2	1	1	1	6	2.3706	2.2564	1	39.426	11.813	1.6991	0.82002	51.17	36.119	0	0	0.15541
7	2	1	1	1	7	2.4245	2.3077	0	38.152	16.892	1.5337	0.81834	53.16	46.991	0	0	0.11486
8	2	1	1	1	8	2.4784	2.359	0	36.996	11.403	1.4813	0.83702	42.182	32.607	-0.0067568	-0.027027	0.13514
9	2	1	1	1	9	2.5323	2.4103	0	35.735	11.668	1.6579	0.84343	58.503	25.884	0	-0.0067568	0.15541
10	2	1	1	1	10	2.5861	2.4615	0	26.748	20.785	1.7372	0.86433	50.533	26.904	0	0	0.12838
11	2	1	1	1	11	2.64	2.5128	0	41.648	10.604	1.5721	0.82379	59.665	28.432	0	-0.013514	0.16216
12	2	1	1	1	12	2.6939	2.5641	1	37.327	9.5805	1.8145	0.84097	45.939	34.992	0	0	0.12838
13	2	1	1	1	13	2.7478	2.6154	0	38.171	10.957	1.6391	0.81613	41.869	38.698	-0.0067568	0	0.10811
14	2	1	1	1	14	2.8016	2.6667	1	44.312	15.04	1.4101	0.81161	60.953	30.468	-0.0067568	-0.013514	0.15541
15	2	1	1	1	15	2.8555	2.7179	0	30.314	21.168	1.272	0.85227	62.774	23.104	-0.0067568	-0.02027	0.17568
16	2	1	1	1	16	2.9094	2.7692	1	35.06	9.4122	1.6921	0.85722	48.52	34.582	0	0	0.14189
17	2	1	1	1	17	2.9633	2.8205	0	32.95	16.311	1.7871	0.872	40.121	27.607	0	0	0.14865
18	2	1	1	1	18	3.0172	2.8718	1	34.827	9.2983	1.6493	0.85068	60.213	24.273	0	0	0.15541
19	2	1	1	1	19	3.071	2.9231	0	31.907	14.896	1.6579	0.8754	41.276	30.059	-0.0067568	0	0.16216
20	2	1	1	1	20	3.1249	2.9744	0	28.41	9.641	1.7034	0.83748	27.395	26.756	-0.0067568	0	0.20946
21	2	1	1	1	21	3.1788	3.0256	0	50.077	17.883	1.6802	0.82784	49.057	23.831	0	-0.0067568	0.17568
22	2	1	1	1	22	3.2327	3.0769	0	35.928	14.862	1.9258	0.85612	39.584	25.53	-0.0067568	-0.0067568	0.18243
23	2	1	1	1	23	3.2865	3.1282	0	38.373	9.227	1.6048	0.88193	48.147	22.205	0	-0.02027	0.087838
24	2	1	1	1	24	3.3404	3.1795	0	34.201	15.635	1.6626	0.84113	54.684	18.356	0.013514	0.0067568	0.15541
25	2	1	1	1	25	3.3943	3.2308	0	32.336	15.126	1.8338	0.83076	51.041	28.321	-0.0067568	-0.0067568	0.12838
26	2	1	1	1	26	3.4482	3.2821	0	24.784	15.598	1.7206	0.85738	67.329	34.655	-0.0067568	0	0.11486
27	2	1	1	1	27	3.5021	3.3333	1	45.127	8.5654	1.6762	0.8459	54.631	22.998	0.0067568	0	0.16216
28	2	1	1	1	28	3.5559	3.3846	1	33.318	8.6997	1.4578	0.81339	36.924	21.967	-0.0067568	-0.02027	0.15541
29	2	1	1	1	29	3.6098	3.4359	0	40.622	11.606	1.4445	0.81678	25.885	22.01	0	-0.013514	0.14189
30	2	1	1	1	30	3.6637	3.4872	0	41.544	19.121	1.4961	0.83473	56.197	35.385	0	-0.013514	0.087838
31	2	1	1	1	31	3.7176	3.5385	0	39.744	8.3804	1.5802	0.81045	32.765	27.639	-0.013514	0	0.16892
32	2	1	1	1	32	3.7714	3.5897	1	36.536	14.456	1.6402	0.83845	50.364	18.47	-0.24324	0.0067568	0.19595
33	2	1	1	1	33	3.8253	3.641	1	41.109	10.514	1.7462	0.84845	53.328	27.126	0	0	0.19595
34	2	1	1	1	34	3.8792	3.6923	0	31.8	13.394	1.4782	0.86573	41.503	21.015	-0.02027	-0.0067568	0.18919
35	2	1	1	1	35	3.9331	3.7436	1	45.911	8.2388	1.5638	0.86803	62.729	24.648	0	0	0.12162
36	2	1	1	1	36	3.987	3.7949	0	45.113	10.31	1.7082	0.85213	53.373	32.827	0	0	0.14189
37	2	1	1	1	37	4.0408	3.8462	1	45.812	7.2915	1.6359	0.82814	69.919	38.235	0.0067568	0	0.10135
38	2	1	1	1	38	4.0947	3.8974	0	38.951	9.1224	1.7607	0.8479	34.252	38.822	0	0	0.10811
39	2	1	1	1	39	4.1486	3.9487	0	22.796	8.1665	1.6969	0.88561	41.516	23.494	-0.0067568	0	0.21622
40	2	1	1	1	40	4.2025	4	0	31.996	9.7046	1.7017	0.85825	44.331	26.119	0	0	0.20946
41	2	1	1	2	1	2.9346	-1	0	19.878	11.389	1.7256	0.86775	44.457	24.57	0	0	0.14189
42	2	1	1	2	2	2.9938	-1.0128	0	34.282	16.432	1.4587	0.83167	43.11	42.233	0	0	0.11486
43	2	1	1	2	3	3.053	-1.0256	0	38.594	15.763	1.4601	0.83936	56.928	47.793	-0.013514	-0.02027	0.081081
44	2	1	1	2	4	3.1123	-1.0385	1	37.631	21.554	1.6372	0.83373	52.506	45.03	0	0	0.12838
45	2	1	1	2	5	3.1715	-1.0513	0	28.078	13.598	1.5895	0.86285	30.825	40.224	-0.013514	-0.02027	0.13514
46	2	1	1	2	6	3.2307	-1.0641	1	22.838	12.657	1.7637	0.83549	56.003	48.532	-0.0067568	-0.0067568	0.10811
47	2	1	1	2	7	3.29	-1.0769	1	24.15	9.5459	1.6755	0.82812	58.568	30.081	0.0067568	0	0.12838
48	2	1	1	2	8	3.3492	-1.0897	1	18.821	14.758	1.76	0.86661	37.568	31.327	0	0	0.12162
49	2	1	1	2	9	3.4084	-1.1026	0	23.843	14.243	1.7192	0.86451	55.419	28.45	0	0	0.14189
50	2	1	1	2	10	3.4676	-1.1154	1	31.08	10.948	1.7327	0.84077	62.077	32.545	0	0	0.11486
51	2	1	1	2	11	3.5269	-1.1282	1	23.514	5.7494	1.7603	0.84821	40.072	27.702	0	0	0.2027
52	2	1	1	2	12	3.5861	-1.141	0	19.762	8.9907	1.7979	0.84269	60.572	25.568	-0.20946	-0.0067568	0.14865
53	2	1	1	2	13	3.6453	-1.1538	0	23.935	14.355	1.4874	0.83216	35.145	45.843	0.0067568	-0.013514	0.10135
54	2	1	1	2	14	3.7046	-1.1667	0	31.266	25.09	1.8092	0.85839	62.057	47.98	0	0	0.074324
55	2	1	1	2	15	3.7638	-1.1795	0	26.093	23.523	1.7501	0.83139	56.345	47.952	0	0	0.067568
56	2	1	1	2	16	3.823	-1.1923	1	16.842	11.606	1.406	0.85087	44.685	35.985	0	-0.0067568	0.14189
57	2	1	1	2	17	3.8823	-1.2051	0	20.995	10.687	1.7382	0.81782	59.207	36.374	0	0	0.081081
58	2	1	1	2	18	3.9415	-1.2179	0	27.757	13.45	1.6688	0.86696	57.579	35.646	0.0067568	0	0.10135
59	2	1	1	2	19	4.0007	-1.2308	0	19.329	19.467	1.5701	0.84667	84.123	29.787	0	0	0.13514
60	2	1	1	2	20	4.06	-1.2436	1	23.614	20.318	1.7847	0.85003	62.205	37.13	0	-0.0067568	0.087838
61	2	1	1	2	21	4.06	-1.2564	0	25.807	15.031	1.6253	0.82872	48.132	26.461	-0.0067568	-0.0067568	0.15541
62	2	1	1	2	22	3.9983	-1.2692	1	14.352	28.582	1.476	0.8016	70.282	45.502	0	-0.02027	0.094595
63	2	1	1	2	23	3.9365	-1.2821	0	14.682	19.645	1.4449	0.87262	41.209	29.305	0	-0.013514	0.13514
64	2	1	1	2	24	3.8748	-1.2949	1	32.381	8.0856	1.7513	0.88321	45.906	28.282	0	-0.013514	0.14189
65	2	1	1	2	25	3.8131	-1.3077	0	24.949	14.533	1.771	0.85275	53.089	28.712	0	-0.013514	0.13514
66	2	1	1	2	26	3.7514	-1.3205	0	38.985	14.839	1.737	0.80238	57.936	24.011	-0.2027	-0.0067568	0.14865
67	2	1	1	2	27	3.6896	-1.3333	0	29.192	15.111	1.3055	0.84453	68.136	42.501	0	-0.02027	0.074324
68	2	1	1	2	28	3.6279	-1.3462	0	30.935	21.748	1.3248	0.8316	59.447	32.084	0	-0.027027	0.15541
69	2	1	1	2	29	3.5662	-1.359	0	24.678	9.3887	1.8103	0.84668	51.863	28.017	0	0	0.15541
70	2	1	1	2	30	3.5045	-1.3718	1	36.196	12.709	1.7861	0.83277	29.067	30.455	0	0	0.14865
71	2	1	1	2	31	3.4427	-1.3846	1	43.086	18.753	1.7076	0.83462	51.28	29.071	-0.19595	0	0.13514
72	2	1	1	2	32	3.381	-1.3974	1	39.846	9.0752	1.4507	0.77504	30.261	34.181	-0.0067568	0	0.15541
73	2	1	1	2	33	3.3193	-1.4103	0	39.899	9.9613	1.653	0.80561	41.256	33.871	-0.0067568	0	0.14865
74	2	1	1	2	34	3.2576	-1.4231	1	33.961	10.667	1.4853	0.81922	38.358	37.983	-0.013514	-0.013514	0.12838
75	2	1	1	2	35	3.1959	-1.4359	1	21.952	13.693	1.559	0.83751	36.662	28.917	-0.0067568	0	0.2027
76	2	1	1	2	36	3.1341	-1.4487	0	33.486	18.989	1.9658	0.83476	26.324	32.4	-0.0067568	0	0.15541
77	2	1	1	2	37	3.0724	-1.4615	1	29.153	4.8096	1.8201	0.8472	47.808	27.294	0	0	0.20946
78	2	1	1	2	38	3.0107	-1.4744	0	22.192	19.99	2.0384	0.86872	43.076	26.324	-0.0067568	-0.0067568	0.13514
79	2	1	1	2	39	2.949	-1.4872	0	28.455	14.279	1.8599	0.85287	39.294	22.877	0	-0.0067568	0.13514
80	2	1	1	2	40	2.8872	-1.5	0	27.803	22.224	1.7592	0.8401	36.227	22.647	-0.0067568	-0.027027	0.20946
81	2	1	2	1	1	-0.91446	-1	0	35.301	24.12	1.5808	0.88462	34.734	26.27	-0.013514	-0.0067568	0.12838
82	2	1	2	1	2	-0.9379	-1.0256	0	22.046	20.601	1.4387	0.88418	38.848	22.224	-0.013514	-0.02027	0.12838
83	2	1	2	1	3	-0.96135	-1.0513	0	29.504	14.466	1.3471	0.87222	44.334	29.866	-0.0067568	-0.027027	0.14865
84	2	1	2	1	4	-0.9848	-1.0769	1	26.123	20.527	1.5456	0.87972	32.434	35.255	-0.027027	-0.013514	0.10135
85	2	1	2	1	5	-1.0082	-1.1026	0	31.152	18.204	1.4932	0.87423	36.279	33.638	-0.027027	-0.013514	0.10135
86	2	1	2	1	6	-1.0317	-1.1282	1	28.373	12.913	1.6676	0.87582	49.12	33.732	-0.0067568	0	0.12162
87	2	1	2	1	7	-1.0551	-1.1538	0	25.293	11.024	1.4549	0.85873	30.821	26.289	-0.013514	-0.027027	0.14865
88	2	1	2	1	8	-1.0786	-1.1795	0	21.824	8.2041	1.5029	0.85678	41.209	34.67	-0.0067568	0	0.12162
89	2	1	2	1	9	-1.102	-1.2051	0	31.681	14.868	1.4892	0.86929	43.962	44.625	-0.013514	-0.0067568	0.10811
90	2	1	2	1	10	-1.1255	-1.2308	1	24.384	11.781	1.5	0.86611	54.646	21.956	-0.0067568	-0.013514	0.18243
91	2	1	2	1	11	-1.1489	-1.2564	0	25.075	17.271	1.5246	0.89497	28.281	33.108	0	-0.02027	0.15541
92	2	1	2	1	12	-1.1724	-1.2821	0	33.214	15.969	1.6349	0.87896	42.942	38.471	-0.0067568	-0.0067568	0.094595
93	2	1	2	1	13	-1.1958	-1.3077	1	42.01	26.123	1.471	0.90733	47.696	18.445	0	-0.0067568	0.11486
94	2	1	2	1	14	-1.2193	-1.3333	1	15.992	16.737	1.385	0.84971	52.729	23.426	-0.0067568	-0.027027	0.16892
95	2	1	2	1	15	-1.2427	-1.359	1	19.407	21.129	1.5433	0.86126	47.222	22.186	-0.013514	-0.02027	0.19595
96	2	1	2	1	16	-1.2662	-1.3846	1	38.403	22.047	1.7109	0.85793	42.08	30.898	-0.013514	0	0.11486
97	2	1	2	1	17	-1.2896	-1.4103	1	23.612	18.485	1.5595	0.86359	50.562	33	0	0	0.13514
98	2	1	2	1	18	-1.3131	-1.4359	0	27.479	29.153	1.6201	0.87425	41.834	35.484	-0.0067568	0	0.12838
99	2	1	2	1	19	-1.3365	-1.4615	1	23.798	24.667	1.4433	0.87565	36.852	30.816	-0.013514	-0.0067568	0.13514
100	2	1	2	1	20	-1.36	-1.4872	0	30.727	21.553	1.358	0.87715	38.63	25.091	-0.0067568	-0.02027	0.18243
101	2	1	2	1	21	-1.3834	-1.5128	0	20.311	30.584	1.2966	0.87259	54.811	35.36	-0.027027	-0.0067568	0.12162
102	2	1	2	1	22	-1.4069	-1.5385	1	27.638	11.127	1.6198	0.87072	54.076	26.582	-0.013514	0	0.15541
103	2	1	2	1	23	-1.4303	-1.5641	0	25.134	11.949	1.7229	0.86782	25.798	22.947	-0.0067568	0	0.15541
104	2	1	2	1	24	-1.4538	-1.5897	0	26.226	12.754	1.6196	0.86436	60.015	26.888	0	0	0.14865
105	2	1	2	1	25	-1.4772	-1.6154	0	20.335	27.742	1.5311	0.8654	33.418	25.493	-0.0067568	-0.013514	0.18243
106	2	1	2	1	26	-1.5006	-1.641	0	20.595	25.646	1.6894	0.87955	52.793	37.212	-0.013514	0	0.12838
107	2	1	2	1	27	-1.5241	-1.6667	0	25.103	14.664	1.7454	0.88027	45.964	34.359	-0.0067568	0	0.10811
108	2	1	2	1	28	-1.5475	-1.6923	0	31.17	14.952	1.9334	0.92416	40.421	17.935	-0.0067568	0	0.18243
109	2	1	2	1	29	-1.571	-1.7179	1	29.93	28.541	1.6629	0.88855	45.447	21.63	-0.0067568	0	0.13514
110	2	1	2	1	30	-1.5944	-1.7436	0	25.683	15.666	1.626	0.88479	41.452	27.133	0	-0.0067568	0.16216
111	2	1	2	1	31	-1.6179	-1.7692	0	24.749	12.986	1.5301	0.86837	34.828	23.126	-0.0067568	-0.02027	0.16892
112	2	1	2	1	32	-1.6413	-1.7949	1	23.769	12.146	1.7917	0.89869	66.878	29.354	-0.013514	0	0.10811
113	2	1	2	1	33	-1.6648	-1.8205	0	17.331	15.315	1.5297	0.89631	35.846	16.596	-0.013514	-0.02027	0.18243
114	2	1	2	1	34	-1.6882	-1.8462	0	28.914	15.468	1.7682	0.86693	48.85	40.097	-0.013514	0	0.10811
115	2	1	2	1	35	-1.7117	-1.8718	1	24.557	9.3594	1.6612	0.87493	60.227	32.677	0	0	0.10135
116	2	1	2	1	36	-1.7351	-1.8974	0	24.047	12.31	1.7505	0.89099	43.692	27.416	-0.013514	0	0.15541
117	2	1	2	1	37	-1.7586	-1.9231	1	21.284	10.205	1.5066	0.87006	40.588	30.386	-0.02027	-0.013514	0.14189
118	2	1	2	1	38	-1.782	-1.9487	1	26.649	14.275	1.6122	0.87033	42.862	35.101	-0.013514	0	0.12162
119	2	1	2	1	39	-1.8055	-1.9744	1	15.279	11.532	1.7082	0.89593	44.207	21.476	-0.21622	0	0.18243
120	2	1	2	1	40	-1.8289	-2	0	30.726	14.644	1.6061	0.86129	46.981	46.602	-0.0067568	-0.013514	0.12162
121	2	1	2	2	1	-1.4533	-11	0	27.427	12.759	1.5913	0.87325	52.551	46.651	-0.0067568	-0.0067568	0.074324
122	2	1	2	2	2	-1.643	-10.923	0	26.867	17.148	1.6	0.85274	49.42	49.664	-0.013514	-0.02027	0.081081
123	2	1	2	2	3	-1.8328	-10.846	1	31.991	23.624	1.7588	0.92242	40.537	33.022	0	0	0.12162
124	2	1	2	2	4	-2.0225	-10.769	0	24.398	11.84	1.7117	0.8948	41.322	27.829	0	0	0.16892
125	2	1	2	2	5	-2.2122	-10.692	0	27.91	18.728	1.7555	0.87777	34.02	31.726	-0.013514	0	0.12162
126	2	1	2	2	6	-2.4019	-10.615	0	20.381	13.769	1.4318	0.89937	39.382	23.53	-0.013514	0	0.12838
127	2	1	2	2	7	-2.5917	-10.538	0	24.966	21.756	1.3736	0.88193	56.935	32.78	-0.0067568	-0.02027	0.11486
128	2	1	2	2	8	-2.7814	-10.462	0	20.04	16.991	1.4008	0.8909	36.348	45.67	-0.0067568	-0.0067568	0.081081
129	2	1	2	2	9	-2.9711	-10.385	0	23.281	24.992	1.4131	0.91704	58.34	41.85	0	-0.013514	0.060811
130	2	1	2	2	10	-3.1608	-10.308	0	34.271	14.365	1.5126	0.88256	39.966	20.51	-0.013514	-0.02027	0.094595
131	2	1	2	2	11	-3.3506	-10.231	0	18.751	24.22	1.7437	0.88734	32.33	33.62	-0.0067568	0	0.12162
132	2	1	2	2	12	-3.5403	-10.154	0	24.617	28.658	1.4343	0.89926	37.025	35.719	0	-0.013514	0.081081
133	2	1	2	2	13	-3.73	-10.077	0	26.897	18.867	1.6211	0.87787	45.65	40.927	-0.0067568	0	0.10135
134	2	1	2	2	14	-3.9197	-10	1	24.29	25.288	1.7469	0.88373	49.765	32.105	0	0	0.14189
135	2	1	2	2	15	-4.1095	-9.9231	1	21.877	24.092	1.4997	0.89624	34.068	26.085	-0.013514	-0.013514	0.11486
136	2	1	2	2	16	-4.2992	-9.8462	0	37.61	14.474	1.7049	0.86492	63.552	41.497	0	0	0.094595
137	2	1	2	2	17	-4.4889	-9.7692	1	33.032	12.569	1.5675	0.86742	52.557	36.394	-0.0067568	0	0.094595
138	2	1	2	2	18	-4.6786	-9.6923	0	20.983	14.449	1.3889	0.88882	76.446	39.66	-0.02027	-0.027027	0.12162
139	2	1	2	2	19	-4.8684	-9.6154	1	24.029	21.3	1.6797	0.88032	55.372	34.481	-0.0067568	-0.0067568	0.14865
140	2	1	2	2	20	-5.0581	-9.5385	0	26.294	14.899	1.7821	0.88677	43.33	33.633	0	0	0.12162
141	2	1	2	2	21	-5.0581	-9.4615	1	28.106	22.086	1.4892	0.86015	59.097	48.588	-0.0067568	-0.0067568	0.074324
142	2	1	2	2	22	-4.863	-9.3846	0	25.122	17.864	1.4439	0.86576	50.985	52.57	-0.0067568	0	0.067568
143	2	1	2	2	23	-4.6679	-9.3077	1	23.707	18.277	1.5535	0.87935	83.619	40.442	0	0	0.087838
144	2	1	2	2	24	-4.4728	-9.2308	1	29.806	18.288	1.3751	0.87076	64.67	53.424	-0.0067568	0	0.067568
145	2	1	2	2	25	-4.2777	-9.1538	1	29.723	22.157	1.3798	0.85764	44.808	59.298	-0.0067568	0	0.074324
146	2	1	2	2	26	-4.0826	-9.0769	1	28.01	18.039	1.5339	0.90235	61.247	42.671	0	0	0.087838
147	2	1	2	2	27	-3.8876	-9	0	24.7	20.319	1.4926	0.88672	70.628	47.674	0	0	0.074324
148	2	1	2	2	28	-3.6925	-8.9231	0	30.418	18.62	1.306	0.89414	66.532	46.585	0	-0.013514	0.074324
149	2	1	2	2	29	-3.4974	-8.8462	0	22.142	19.294	1.3311	0.86869	70.127	43.89	0	-0.0067568	0.067568
150	2	1	2	2	30	-3.3023	-8.7692	0	25.895	18.294	1.536	0.89881	68.767	37.542	0	0	0.081081
151	2	1	2	2	31	-3.1072	-8.6923	0	27.478	17.428	1.3586	0.88842	71.034	45.797	0	0	0.074324
152	2	1	2	2	32	-2.9121	-8.6154	0	23.642	21.815	1.5658	0.87571	85.829	48.277	0	0	0.060811
153	2	1	2	2	33	-2.717	-8.5385	0	20.772	21.637	1.3207	0.887	74.983	49.469	0	-0.0067568	0.081081
154	2	1	2	2	34	-2.5219	-8.4615	0	23.311	21.242	1.4992	0.89827	75.424	36.773	0	0	0.094595
155	2	1	2	2	35	-2.3269	-8.3846	0	30.973	25.199	1.3297	0.89135	51.712	49.803	0.0067568	-0.0067568	0.054054
156	2	1	2	2	36	-2.1318	-8.3077	0	15.442	11.309	1.4537	0.88494	61.34	28.833	-0.013514	-0.027027	0.14189
157	2	1	2	2	37	-1.9367	-8.2308	0	21.406	13.186	1.4142	0.87848	47.952	43.158	0	-0.013514	0.081081
158	2	1	2	2	38	-1.7416	-8.1538	1	20.616	15.705	1.6896	0.90084	55.855	34.089	0	0	0.10811
159	2	1	2	2	39	-1.5465	-8.0769	1	26.124	10.963	1.4431	0.8997	62.639	34.198	0	-0.0067568	0.081081
160	2	1	2	2	40	-1.3514	-8	0	22.06	19.421	1.6242	0.91706	34.925	27.169	0	-0.0067568	0.10811
161	3	1	1	1	1	-0.75782	0	1	NaN	NaN	NaN	NaN	NaN	NaN	NaN	NaN	NaN
162	3	1	1	1	2	-0.77725	0	0	12.714	18.327	1.4198	0.90927	38.755	33.452	0	-0.0067568	0.047297
163	3	1	1	1	3	-0.79669	0	1	12.856	25.614	1.3304	0.89888	38.686	36.051	0	-0.013514	0.047297
164	3	1	1	1	4	-0.81612	0	1	9.8496	15.726	1.4599	0.91701	33.447	36.605	0	-0.0067568	0.047297
165	3	1	1	1	5	-0.83555	0	0	13.293	20.545	1.5695	0.93146	31.118	37.901	0	-0.0067568	0.047297
166	3	1	1	1	6	-0.85498	0	1	13.371	12.09	1.4269	0.8827	71.164	46.428	-0.0067568	-0.0067568	0.040541
167	3	1	1	1	7	-0.87441	0	0	8.3229	15.165	1.4178	0.8945	32.723	39.416	-0.0067568	0	0.054054
168	3	1	1	1	8	-0.89384	0	1	12.343	13.281	1.2629	0.92115	42.7	36.316	0	-0.0067568	0.047297
169	3	1	1	1	9	-0.91327	0	0	9.8569	21.899	1.4765	0.91817	43.822	41.063	-0.0067568	-0.0067568	0.047297
170	3	1	1	1	10	-0.9327	0	0	17.138	23.7	1.4567	0.91733	31.527	35.9	0	-0.0067568	0.047297
171	3	1	1	1	11	-0.95214	0	0	21.759	35.214	1.3205	0.90513	36.485	44.274	0	0	0.040541
172	3	1	1	1	12	-0.97157	0	1	18.863	24.3	1.4076	0.91466	44.48	37.127	-0.0067568	-0.013514	0.047297
173	3	1	1	1	13	-0.991	0	1	12.797	23.346	1.403	0.92716	31.548	39.876	0	-0.013514	0.047297
174	3	1	1	1	14	-1.0104	0	0	14.061	22.305	1.4734	0.92111	36.131	39.911	0	-0.0067568	0.047297
175	3	1	1	1	15	-1.0299	0	1	10.064	19.961	1.2567	0.90223	39.762	43.442	0	-0.0067568	0.047297
176	3	1	1	1	16	-1.0493	0	0	10.214	17.694	1.3481	0.91022	39.135	35.084	-0.0067568	-0.013514	0.054054
177	3	1	1	1	17	-1.0687	0	1	14.636	21.515	1.3092	0.92638	37.208	42.386	0	-0.0067568	0.047297
178	3	1	1	1	18	-1.0882	0	0	12.684	25.073	1.3404	0.9411	35.023	40.53	0	-0.0067568	0.040541
179	3	1	1	1	19	-1.1076	0	0	17.788	11.129	1.5137	0.91656	36.419	34.953	0	-0.013514	0.067568
180	3	1	1	1	20	-1.127	0	1	18.133	17.721	1.6143	0.91826	33.561	43.572	0	-0.0067568	0.047297
181	3	1	1	1	21	-1.1464	0	1	16.04	28.414	1.5843	0.93012	29.822	39.76	0	-0.0067568	0.054054
182	3	1	1	1	22	-1.1659	0	1	15.261	21.593	1.5565	0.93657	48.725	44.634	0	-0.0067568	0.047297
183	3	1	1	1	23	-1.1853	0	1	12.603	19.369	1.6028	0.90801	44.078	39.226	0	-0.0067568	0.067568
184	3	1	1	1	24	-1.2047	0	1	9.7964	12.444	1.4381	0.91408	43.677	39.215	0	-0.0067568	0.060811
185	3	1	1	1	25	-1.2242	0	1	11.823	21.412	1.4134	0.94136	31.479	42.431	0	-0.0067568	0.040541
186	3	1	1	1	26	-1.2436	0	0	14.163	16.833	1.4284	0.91913	48.729	42.966	0	-0.0067568	0.040541
187	3	1	1	1	27	-1.263	0	0	13.513	14.745	1.4738	0.93673	36.276	48.266	-0.0067568	-0.0067568	0.040541
188	3	1	1	1	28	-1.2825	0	0	11.046	18.541	1.4302	0.91401	39.756	42.647	0	-0.013514	0.060811
189	3	1	1	1	29	-1.3019	0	1	17.945	22.291	1.5694	0.95147	42.967	52.188	0	-0.0067568	0.060811
190	3	1	1	1	30	-1.3213	0	1	10.881	24.591	1.4664	0.93915	26.581	44.946	0	-0.0067568	0.047297
191	3	1	1	1	31	-1.3408	0	1	9.3643	12.967	1.2783	0.92776	56.102	46.682	-0.0067568	-0.0067568	0.040541
192	3	1	1	1	32	-1.3602	0	1	12.522	18.901	1.5738	0.95744	38.27	45.669	0	-0.0067568	0.047297
193	3	1	1	1	33	-1.3796	0	0	13.922	16.534	1.6277	0.93327	42.783	43.582	0	-0.0067568	0.054054
194	3	1	1	1	34	-1.3991	0	0	14.629	21.63	1.3739	0.94457	33.236	46.944	0	-0.0067568	0.040541
195	3	1	1	1	35	-1.4185	0	0	12.471	16.206	1.4643	0.97381	40.278	44.222	0	0	0.047297
196	3	1	1	1	36	-1.4379	0	0	14.161	15.137	1.4726	0.94589	39.224	44.941	0	-0.0067568	0.054054
197	3	1	1	1	37	-1.4574	0	0	16.33	23.375	1.5926	0.95479	32.405	42.108	0	-0.0067568	0.047297
198	3	1	1	1	38	-1.4768	0	1	12.588	17.696	1.4268	0.9431	42.668	43.126	0	-0.0067568	0.047297
199	3	1	1	1	39	-1.4962	0	1	14.023	21.201	1.3382	0.93853	29.304	47.014	0	-0.0067568	0.040541
200	3	1	1	1	40	-1.5156	0	0	16.112	19.429	1.3207	0.92997	44.377	44.189	-0.0067568	-0.0067568	0.033784
201	3	1	1	2	1	1.7851	1	0	17.938	18.155	1.38	0.89707	46.237	29.803	-0.0067568	-0.013514	0.054054
202	3	1	1	2	2	1.7775	0.98718	0	19.802	17.844	1.3917	0.90125	49.125	41.757	-0.0067568	-0.02027	0.054054
203	3	1	1	2	3	1.7699	0.97436	0	14.017	14.619	1.4769	0.91934	21.819	38.439	-0.0067568	-0.013514	0.054054
204	3	1	1	2	4	1.7623	0.96154	0	17.835	11.089	1.5273	0.89316	31.672	30.578	0	-0.0067568	0.054054
205	3	1	1	2	5	1.7547	0.94872	1	18.679	14.572	1.553	0.92464	39.311	37.572	0	-0.013514	0.081081
206	3	1	1	2	6	1.7471	0.9359	0	15.268	25.129	1.3245	0.90047	33.459	36.964	0	-0.013514	0.054054
207	3	1	1	2	7	1.7395	0.92308	0	16.209	23.82	1.4328	0.92338	34.649	35.104	0	-0.0067568	0.047297
208	3	1	1	2	8	1.7319	0.91026	1	14.457	19.568	1.3862	0.91373	25.295	34.822	0	-0.0067568	0.047297
209	3	1	1	2	9	1.7243	0.89744	1	14.646	15.205	1.26	0.90791	45.592	34.77	0	-0.013514	0.060811
210	3	1	1	2	10	1.7167	0.88462	1	13.205	13.206	1.3718	0.90172	29.548	34.241	0	-0.013514	0.054054
211	3	1	1	2	11	1.7091	0.87179	0	16.613	18.853	1.4962	0.91364	36.107	35.825	0	-0.013514	0.054054
212	3	1	1	2	12	1.7015	0.85897	1	18.953	16.079	1.3896	0.90799	42.873	30.027	0	-0.02027	0.060811
213	3	1	1	2	13	1.6939	0.84615	0	17.376	9.8694	1.5223	0.91004	42.553	31.894	0	-0.02027	0.060811
214	3	1	1	2	14	1.6863	0.83333	1	18.672	22.182	1.4482	0.941	40.742	34.015	0	-0.02027	0.060811
215	3	1	1	2	15	1.6787	0.82051	0	12.865	22.71	1.5018	0.93485	38.894	42.427	-0.0067568	-0.0067568	0.060811
216	3	1	1	2	16	1.6711	0.80769	0	13.92	13.295	1.3716	0.91207	28.5	28.014	0	-0.013514	0.074324
217	3	1	1	2	17	1.6635	0.79487	0	13.757	20.525	1.4738	0.92807	48.234	43.169	0	-0.013514	0.054054
218	3	1	1	2	18	1.6559	0.78205	0	18.42	7.963	1.4771	0.89095	37.658	28.912	0	-0.02027	0.081081
219	3	1	1	2	19	1.6483	0.76923	0	14.729	18.646	1.5539	0.94201	33.282	38.439	0	-0.013514	0.067568
220	3	1	1	2	20	1.6407	0.75641	0	14.922	25.649	1.5149	0.94352	26.466	34.194	0	-0.013514	0.067568
221	3	1	1	2	21	1.6407	0.74359	0	17.207	38.298	1.6151	0.93949	31.234	30.199	0	-0.0067568	0.054054
222	3	1	1	2	22	1.7764	0.73077	1	17.799	19.312	1.3175	0.9466	30.246	31.076	0	-0.0067568	0.060811
223	3	1	1	2	23	1.9121	0.71795	1	21.214	12.985	1.3312	0.9236	43.133	38.354	0	-0.0067568	0.054054
224	3	1	1	2	24	2.0478	0.70513	0	15.045	10.77	1.5365	0.93424	46.735	43.996	0	0	0.067568
225	3	1	1	2	25	2.1835	0.69231	0	18.505	20.989	1.3012	0.92268	34.279	44.798	0	-0.013514	0.054054
226	3	1	1	2	26	2.3192	0.67949	0	15.945	18.934	1.3327	0.93471	30.921	41.792	0	-0.013514	0.054054
227	3	1	1	2	27	2.4549	0.66667	0	13.41	20.226	1.3841	0.93669	37.376	46.969	0	-0.013514	0.047297
228	3	1	1	2	28	2.5906	0.65385	0	12.444	15.148	1.5321	0.94256	52.017	38.425	0	-0.013514	0.054054
229	3	1	1	2	29	2.7263	0.64103	1	11.951	23.932	1.5986	0.93611	39.766	44.507	0	-0.013514	0.040541
230	3	1	1	2	30	2.862	0.62821	0	11.076	15.287	1.4556	0.95605	26.777	39.759	0	-0.0067568	0.040541
231	3	1	1	2	31	2.9977	0.61538	1	15.511	20.016	1.6899	0.9739	33.447	37.76	0	-0.013514	0.10135
232	3	1	1	2	32	3.1334	0.60256	1	12.818	17.111	1.6479	0.94221	38.453	39.776	0	-0.013514	0.054054
233	3	1	1	2	33	3.2691	0.58974	0	27.243	10.198	1.3742	0.90378	32.959	41.157	0	-0.013514	0.054054
234	3	1	1	2	34	3.4049	0.57692	1	22.072	23.582	1.6469	0.94493	41.834	33.906	0	0	0.060811
235	3	1	1	2	35	3.5406	0.5641	0	14.019	23.998	1.3142	0.92881	40.832	38.666	0	-0.013514	0.060811
236	3	1	1	2	36	3.6763	0.55128	0	9.8118	16.86	1.4212	0.93385	38.529	34.463	0	0	0.067568
237	3	1	1	2	37	3.812	0.53846	1	13.358	26.396	1.5995	0.91181	33.261	38.472	0	0	0.060811
238	3	1	1	2	38	3.9477	0.52564	0	20.005	15.577	1.6298	0.93123	34.796	33.65	0	-0.013514	0.067568
239	3	1	1	2	39	4.0834	0.51282	1	17.722	25.978	1.297	0.91104	39.222	34.009	0	-0.013514	0.060811
240	3	1	1	2	40	4.2191	0.5	0	20.779	23.817	1.5199	0.9401	34.151	34.602	0	-0.013514	0.081081
241	3	1	2	1	1	-1.4611	-1	0	15.284	28.925	1.3761	0.90305	32.68	38.073	0	-0.0067568	0.054054
242	3	1	2	1	2	-1.4985	-1.0256	0	15.696	24.785	1.2792	0.92254	42.546	42.326	0	-0.0067568	0.054054
243	3	1	2	1	3	-1.536	-1.0513	0	17.429	24.238	1.2848	0.91108	37.138	35.674	-0.0067568	-0.0067568	0.060811
244	3	1	2	1	4	-1.5735	-1.0769	0	19.902	18.965	1.3689	0.88826	33.536	37.679	-0.0067568	0	0.054054
245	3	1	2	1	5	-1.6109	-1.1026	1	15.924	20.057	1.2445	0.8911	47.182	34.345	-0.0067568	-0.0067568	0.047297
246	3	1	2	1	6	-1.6484	-1.1282	1	14.067	25.847	1.4068	0.89877	37.986	37.046	-0.0067568	-0.0067568	0.047297
247	3	1	2	1	7	-1.6858	-1.1538	0	12.96	20.12	1.5449	0.89789	60.654	35.641	-0.0067568	0	0.054054
248	3	1	2	1	8	-1.7233	-1.1795	0	19.864	23.725	1.1992	0.88665	47.178	34.165	-0.0067568	-0.0067568	0.054054
249	3	1	2	1	9	-1.7608	-1.2051	0	14.847	21.918	1.2008	0.88999	45.539	35.024	-0.0067568	-0.0067568	0.060811
250	3	1	2	1	10	-1.7982	-1.2308	0	16.307	22.947	1.1969	0.89473	47.57	43.327	0	-0.013514	0.047297
251	3	1	2	1	11	-1.8357	-1.2564	1	16.39	26.166	1.4292	0.89923	41.789	38.452	-0.0067568	-0.0067568	0.047297
252	3	1	2	1	12	-1.8732	-1.2821	0	20.108	29.596	1.3251	0.89274	34.8	32.095	-0.0067568	-0.0067568	0.054054
253	3	1	2	1	13	-1.9106	-1.3077	0	22.302	39.006	1.4066	0.91564	26.329	29.44	0	-0.0067568	0.060811
254	3	1	2	1	14	-1.9481	-1.3333	0	15.122	23.098	1.2864	0.90954	45.828	48.836	-0.0067568	-0.0067568	0.047297
255	3	1	2	1	15	-1.9855	-1.359	1	21.852	23.545	1.4916	0.90719	57.423	37.479	-0.0067568	-0.0067568	0.047297
256	3	1	2	1	16	-2.023	-1.3846	0	19.863	27.75	1.3322	0.90665	45.814	37.904	-0.0067568	-0.0067568	0.054054
257	3	1	2	1	17	-2.0605	-1.4103	0	19.946	12.999	1.21	0.88384	31.218	28.494	0	0	0.047297
258	3	1	2	1	18	-2.0979	-1.4359	1	17.45	27.394	1.5407	0.92985	42.446	28.228	0	-0.013514	0.081081
259	3	1	2	1	19	-2.1354	-1.4615	1	20.596	18.266	1.233	0.89906	48.356	36.088	-0.013514	-0.0067568	0.054054
260	3	1	2	1	20	-2.1729	-1.4872	0	26.093	26.891	1.5052	0.91427	30.604	28.777	-0.0067568	-0.013514	0.054054
261	3	1	2	1	21	-2.2103	-1.5128	1	20.428	23.241	1.291	0.90035	53.879	32.3	-0.0067568	-0.0067568	0.040541
262	3	1	2	1	22	-2.2478	-1.5385	1	12.936	18.291	1.2167	0.88928	48.271	33.666	-0.0067568	-0.0067568	0.040541
263	3	1	2	1	23	-2.2853	-1.5641	1	15.547	24.319	1.439	0.89534	55.462	32.497	-0.0067568	-0.0067568	0.040541
264	3	1	2	1	24	-2.3227	-1.5897	1	14.254	17.798	1.4646	0.9022	60.932	32.224	-0.0067568	0	0.047297
265	3	1	2	1	25	-2.3602	-1.6154	0	12.605	16.825	1.3322	0.91274	36.546	34.924	-0.0067568	0	0.047297
266	3	1	2	1	26	-2.3976	-1.641	1	15.487	24.208	1.4498	0.89939	50.933	37.31	-0.0067568	-0.013514	0.054054
267	3	1	2	1	27	-2.4351	-1.6667	0	16.837	29.371	1.5582	0.89795	48.964	31.679	-0.0067568	-0.0067568	0.054054
268	3	1	2	1	28	-2.4726	-1.6923	0	16.517	22.5	1.2907	0.90294	39.735	31.822	-0.0067568	0	0.047297
269	3	1	2	1	29	-2.51	-1.7179	1	22.045	23.715	1.2968	0.89057	36.95	34.676	-0.0067568	0	0.047297
270	3	1	2	1	30	-2.5475	-1.7436	0	18.347	22.134	1.2694	0.9021	42.457	36.201	-0.0067568	0	0.040541
271	3	1	2	1	31	-2.585	-1.7692	0	16.488	22.687	1.6022	0.89395	43.05	27.888	-0.0067568	-0.013514	0.054054
272	3	1	2	1	32	-2.6224	-1.7949	1	19.895	23.326	1.5141	0.90457	39.059	37.797	-0.0067568	-0.013514	0.047297
273	3	1	2	1	33	-2.6599	-1.8205	0	20.29	22.023	1.2837	0.91028	37.61	45.146	0	0	0.040541
274	3	1	2	1	34	-2.6974	-1.8462	0	15.77	23.264	1.6467	0.92713	34.379	36.114	0	0	0.074324
275	3	1	2	1	35	-2.7348	-1.8718	0	21.186	20.856	1.2462	0.92295	31.901	43.325	0	-0.0067568	0.040541
276	3	1	2	1	36	-2.7723	-1.8974	0	19.978	16.162	1.5248	0.92165	47.132	35.45	0	0	0.054054
277	3	1	2	1	37	-2.8097	-1.9231	0	22.404	12.849	1.5617	0.90742	35.873	40.379	0	-0.0067568	0.040541
278	3	1	2	1	38	-2.8472	-1.9487	1	20.953	19.311	1.5977	0.91397	45.545	41.856	0	0	0.054054
279	3	1	2	1	39	-2.8847	-1.9744	1	22.921	19.853	1.8225	0.91621	27.17	38.555	0	0	0.074324
280	3	1	2	1	40	-2.9221	-2	1	18.788	25.693	1.6136	0.93371	33.892	40.531	-0.0067568	0	0.047297
281	3	1	2	2	1	-2.2102	2	1	19.212	23.713	1.4835	0.9112	52.1	43.837	0	-0.0067568	0.040541
282	3	1	2	2	2	-2.1304	1.9487	0	18.653	20.408	1.4227	0.88764	45.569	33.646	-0.0067568	-0.013514	0.033784
283	3	1	2	2	3	-2.0505	1.8974	1	17.636	19.432	1.4535	0.89445	49.308	37.407	0	0	0.047297
284	3	1	2	2	4	-1.9706	1.8462	1	20.983	40.775	1.4353	0.90413	65.208	42.394	0	-0.0067568	0.054054
285	3	1	2	2	5	-1.8907	1.7949	1	10.701	17.695	1.2848	0.88441	46.558	36.438	0	-0.0067568	0.047297
286	3	1	2	2	6	-1.8108	1.7436	0	23.91	16.323	1.2855	0.87664	36.964	38.486	-0.0067568	-0.0067568	0.033784
287	3	1	2	2	7	-1.7309	1.6923	1	13.359	14.325	1.4782	0.9041	40.621	45.118	0	-0.0067568	0.047297
288	3	1	2	2	8	-1.651	1.641	1	21.155	22.896	1.4316	0.8841	57.525	43.078	-0.0067568	-0.0067568	0.033784
289	3	1	2	2	9	-1.5711	1.5897	1	22.667	15.906	1.3714	0.88308	60.106	43.202	-0.0067568	-0.013514	0.033784
290	3	1	2	2	10	-1.4912	1.5385	0	19.019	20.191	1.5544	0.91468	35.28	35.798	0	-0.013514	0.060811
291	3	1	2	2	11	-1.4113	1.4872	0	26.4	20.551	1.375	0.90875	70.466	43.302	0	-0.0067568	0.033784
292	3	1	2	2	12	-1.3315	1.4359	0	24.059	19.993	1.3416	0.90637	34.602	41.129	0	-0.0067568	0.033784
293	3	1	2	2	13	-1.2516	1.3846	1	20.983	21.297	1.4559	0.90262	38.262	36.902	-0.0067568	-0.0067568	0.033784
294	3	1	2	2	14	-1.1717	1.3333	0	20.485	20.531	1.4863	0.89103	50.945	35.617	0	-0.0067568	0.060811
295	3	1	2	2	15	-1.0918	1.2821	0	18.36	20.241	1.4098	0.90408	31.915	39.292	-0.0067568	-0.0067568	0.040541
296	3	1	2	2	16	-1.0119	1.2308	0	17.656	15.729	1.2165	0.89661	45.689	40.058	0	0	0.040541
297	3	1	2	2	17	-0.932	1.1795	0	19.913	26.315	1.4472	0.90717	31.624	34.516	0	-0.0067568	0.040541
298	3	1	2	2	18	-0.85211	1.1282	0	22.563	28.48	1.5397	0.90989	36.256	38.512	-0.0067568	0	0.040541
299	3	1	2	2	19	-0.77222	1.0769	1	11.432	20.052	1.4163	0.88694	58.714	41.792	-0.0067568	0	0.033784
300	3	1	2	2	20	-0.69234	1.0256	1	13.517	10.577	1.538	0.91323	32.817	30.18	0	0	0.060811
301	3	1	2	2	21	-0.69234	0.97436	0	18.669	28.425	1.3574	0.89998	42.638	39.088	-0.0067568	0	0.047297
302	3	1	2	2	22	-0.727	0.92308	0	21.272	30.702	1.2085	0.89326	53.588	30.763	-0.0067568	-0.0067568	0.040541
303	3	1	2	2	23	-0.76167	0.87179	0	15.129	17.969	1.65	0.91555	34.182	29.896	0	-0.0067568	0.060811
304	3	1	2	2	24	-0.79634	0.82051	1	19.652	14.614	1.3933	0.88122	43.533	38.295	0	0	0.047297
305	3	1	2	2	25	-0.831	0.76923	1	19.228	15.801	1.6606	0.90948	31.061	34.197	0	0	0.074324
306	3	1	2	2	26	-0.86567	0.71795	0	15.502	15.095	1.4645	0.89055	29.663	35.047	-0.0067568	0	0.047297
307	3	1	2	2	27	-0.90034	0.66667	1	15.758	22.65	1.6033	0.92468	36.374	36.669	0	-0.0067568	0.060811
308	3	1	2	2	28	-0.935	0.61538	0	12.774	20.922	1.3525	0.90283	27.723	31.896	0	0	0.047297
309	3	1	2	2	29	-0.96967	0.5641	0	11.088	23.088	1.4357	0.89958	50.409	33.863	0	0	0.047297
310	3	1	2	2	30	-1.0043	0.51282	0	14.202	22.112	1.3337	0.90037	33.194	33.21	0	0	0.040541
311	3	1	2	2	31	-1.039	0.46154	1	11.081	8.6759	1.4013	0.89605	43.331	37.834	0	-0.0067568	0.040541
312	3	1	2	2	32	-1.0737	0.41026	0	22.275	16.667	1.4366	0.88999	61.607	37.383	0	0	0.040541
313	3	1	2	2	33	-1.1083	0.35897	0	17.357	23.997	1.4159	0.92126	38.566	25.965	0	-0.013514	0.047297
314	3	1	2	2	34	-1.143	0.30769	0	20.037	21.648	1.3133	0.88543	35.64	31.963	0	-0.0067568	0.047297
315	3	1	2	2	35	-1.1777	0.25641	0	18.826	11.738	1.651	0.91327	31.35	38.125	0	0	0.060811
316	3	1	2	2	36	-1.2123	0.20513	1	13.83	14.903	1.4408	0.90516	56.18	36.796	0	0	0.060811
317	3	1	2	2	37	-1.247	0.15385	0	20.981	19.957	1.2981	0.92486	37.862	44.845	0	0	0.027027
318	3	1	2	2	38	-1.2817	0.10256	0	19.808	27.176	1.3212	0.90858	35.133	40.762	0	0	0.040541
319	3	1	2	2	39	-1.3163	0.051282	0	18.314	13.685	1.2986	0.9055	33.609	34.999	0	-0.0067568	0.047297
320	3	1	2	2	40	-1.351	0	0	16.609	11.526	1.55	0.90223	51.764	43.081	0	0	0.054054
321	4	1	1	1	1	0.0368	5.5	0	21.446	23.765	1.0909	0.81869	60.325	4.2241	0	-0.0067568	-0.013514
322	4	1	1	1	2	0.037744	5.641	0	18.446	14.768	1.0528	0.82077	57.947	5.0076	0.013514	-0.0067568	-0.0067568
323	4	1	1	1	3	0.038688	5.7821	0	19.893	16.964	1.1525	0.81883	63.874	5.1475	0.0067568	-0.0067568	-0.02027
324	4	1	1	1	4	0.039631	5.9231	0	14.551	21.303	1.1892	0.82571	80.064	6.747	0	-0.013514	0
325	4	1	1	1	5	0.040575	6.0641	0	14.684	15.645	1.1292	0.82094	50.387	4.871	0	-0.02027	-0.013514
326	4	1	1	1	6	0.041518	6.2051	0	17.222	8.2134	1.0726	0.82131	53.315	6.8135	0.0067568	-0.0067568	-0.0067568
327	4	1	1	1	7	0.042462	6.3462	0	19.672	13.522	1.1184	0.81726	44.283	4.957	0.0067568	-0.0067568	-0.013514
328	4	1	1	1	8	0.043406	6.4872	0	15.086	23.467	1.2193	0.8248	60.067	4.8645	0	-0.0067568	-0.02027
329	4	1	1	1	9	0.044349	6.6282	0	11.72	19.869	1.0972	0.81599	51.918	4.8967	0	-0.0067568	-0.02027
330	4	1	1	1	10	0.045293	6.7692	1	20.936	18.7	1.0513	0.8221	58.821	5.4919	0	-0.0067568	-0.0067568
331	4	1	1	1	11	0.046236	6.9103	0	21.01	21.338	1.1838	0.81467	64.13	5.5975	-0.0067568	-0.013514	-0.027027
332	4	1	1	1	12	0.04718	7.0513	0	21.733	11.26	1.1194	0.82192	67.855	7.4447	0	-0.0067568	-0.0067568
333	4	1	1	1	13	0.048124	7.1923	0	13.694	11.867	1.0987	0.81634	43.791	7.5677	0.0067568	0	-0.013514
334	4	1	1	1	14	0.049067	7.3333	0	19.247	19.931	1.0314	0.82225	67.319	6.8257	-0.0067568	-0.0067568	-0.02027
335	4	1	1	1	15	0.050011	7.4744	0	17.157	20.669	1.2565	0.81594	58.248	6.329	-0.0067568	-0.0067568	-0.02027
336	4	1	1	1	16	0.050955	7.6154	0	14.278	19.867	1.0419	0.80491	66.057	7.9278	-0.0067568	-0.013514	-0.02027
337	4	1	1	1	17	0.051898	7.7564	0	23.42	26.99	1.0526	0.80668	51.364	9.692	0	-0.013514	-0.027027
338	4	1	1	1	18	0.052842	7.8974	0	30.496	16.802	1.1569	0.79977	66.526	7.2673	-0.0067568	-0.013514	-0.027027
339	4	1	1	1	19	0.053785	8.0385	0	33.311	16.52	1.1576	0.82527	56.176	11.062	0	-0.0067568	0.0067568
340	4	1	1	1	20	0.054729	8.1795	0	21.306	20.26	1.1233	0.80997	51.414	13.691	-0.0067568	-0.013514	-0.02027
341	4	1	1	1	21	0.055673	8.3205	0	18.742	24.142	1.074	0.82496	52.813	6.1819	-0.0067568	-0.013514	-0.013514
342	4	1	1	1	22	0.056616	8.4615	0	26.586	19.568	1.0495	0.81243	36.083	7.7708	0	-0.02027	-0.013514
343	4	1	1	1	23	0.05756	8.6026	0	26.743	16.004	1.2035	0.81696	11.854	9.0624	0	-0.013514	-0.013514
344	4	1	1	1	24	0.058503	8.7436	0	25.369	22.165	1.1206	0.81947	38.887	10.048	0	-0.013514	0
345	4	1	1	1	25	0.059447	8.8846	0	18.233	26.865	1.03	0.82955	38.223	15.596	-0.013514	-0.02027	0
346	4	1	1	1	26	0.060391	9.0256	0	25.317	17.814	0.94669	0.81531	47.35	11.938	-0.013514	-0.02027	0.0067568
347	4	1	1	1	27	0.061334	9.1667	0	27.471	16.892	1.0152	0.81723	41.472	12.767	-0.013514	-0.013514	-0.013514
348	4	1	1	1	28	0.062278	9.3077	0	31.096	31.335	1.1451	0.82396	27.635	13.249	0	-0.013514	-0.013514
349	4	1	1	1	29	0.063221	9.4487	0	27.925	22.946	1.0119	0.82802	36.717	8.9269	-0.013514	-0.013514	-0.0067568
350	4	1	1	1	30	0.064165	9.5897	1	22.73	22.065	1.1844	0.83589	58.379	8.755	-0.0067568	-0.013514	0.0067568
351	4	1	1	1	31	0.065109	9.7308	0	13.369	16.388	1.0265	0.81755	48.723	5.8032	-0.0067568	-0.013514	-0.0067568
352	4	1	1	1	32	0.066052	9.8718	0	26.865	16.1	0.92037	0.81895	67.462	9.6194	-0.013514	-0.013514	0.013514
353	4	1	1	1	33	0.066996	10.013	0	19.075	16.49	1.0892	0.82215	32.561	8.6254	0	-0.02027	0
354	4	1	1	1	34	0.067939	10.154	1	18.296	22.974	1.0154	0.81787	31.522	8.025	-0.02027	-0.013514	0
355	4	1	1	1	35	0.068883	10.295	0	23.956	20.602	1.1149	0.81728	22.213	9.1701	-0.0067568	-0.02027	-0.0067568
356	4	1	1	1	36	0.069827	10.436	0	26.357	17.608	1.1175	0.81705	45.977	7.0193	-0.0067568	-0.02027	-0.040541
357	4	1	1	1	37	0.07077	10.577	0	20.015	25.545	1.104	0.80774	17.949	7.1452	0	-0.027027	-0.02027
358	4	1	1	1	38	0.071714	10.718	1	17.269	25.952	1.1682	0.82063	14.622	10.266	0.013514	-0.027027	-0.013514
359	4	1	1	1	39	0.072657	10.859	0	25.775	15.403	1.0529	0.81861	30.504	10.978	0	-0.0067568	0
360	4	1	1	1	40	0.073601	11	0	17.689	12.677	1.1685	0.80904	31.01	6.8309	0	-0.013514	-0.027027
361	4	1	1	2	1	0.11295	12	0	30.502	23.591	1.179	0.7985	37.446	7.9715	0.0067568	-0.013514	-0.02027
362	4	1	1	2	2	0.10517	11.923	0	32.204	31.655	1.1851	0.79473	78.721	9.7463	0	-0.013514	-0.013514
363	4	1	1	2	3	0.097381	11.846	0	24.738	30.452	0.95107	0.78942	67.029	9.9382	-0.0067568	-0.013514	0.0067568
364	4	1	1	2	4	0.089595	11.769	1	20.603	25.722	1.0738	0.80372	33.755	17.026	0	-0.0067568	0
365	4	1	1	2	5	0.081809	11.692	0	23.922	23.376	1.1532	0.79806	39.679	15.692	-0.013514	-0.0067568	-0.0067568
366	4	1	1	2	6	0.074024	11.615	0	30.258	24.084	1.2737	0.77649	39.673	12.752	0	-0.013514	0.027027
367	4	1	1	2	7	0.066238	11.538	0	15.336	18.162	1.1822	0.77978	68.054	24.445	-0.0067568	-0.013514	0.0067568
368	4	1	1	2	8	0.058453	11.462	0	27.61	25.572	1.2578	0.77006	48.989	18.337	0	0	-0.0067568
369	4	1	1	2	9	0.050667	11.385	0	26.191	21.604	1.1248	0.79056	51.385	27.264	-0.0067568	-0.0067568	0
370	4	1	1	2	10	0.042881	11.308	0	26.972	19.887	1.111	0.80805	66.497	20.033	-0.0067568	-0.0067568	0.0067568
371	4	1	1	2	11	0.035096	11.231	0	27.331	15.458	1.0889	0.7744	45.97	19.197	0.0067568	-0.013514	0.0067568
372	4	1	1	2	12	0.02731	11.154	0	14.473	23.483	1.1724	0.79111	46.426	20.233	0	-0.0067568	0
373	4	1	1	2	13	0.019524	11.077	0	31.66	17.768	1.2219	0.79384	35.238	26.817	0.013514	-0.0067568	0.0067568
374	4	1	1	2	14	0.011739	11	1	27.434	23.966	1.0877	0.80163	39.728	20.963	0.0067568	-0.013514	0
375	4	1	1	2	15	0.003953	10.923	0	19.982	14.237	1.2612	0.78148	37.028	11.872	0.033784	-0.027027	0
376	4	1	1	2	16	-0.0038326	10.846	0	25.85	18.783	1.1936	0.7938	42.3	12.835	0.013514	-0.013514	-0.0067568
377	4	1	1	2	17	-0.011618	10.769	1	23.162	11.757	1.171	0.79738	35.867	16.177	0.02027	-0.013514	-0.013514
378	4	1	1	2	18	-0.019404	10.692	1	24.356	24.638	1.2901	0.79921	49.99	20.225	0.02027	-0.013514	0
379	4	1	1	2	19	-0.02719	10.615	0	20.086	11.681	1.1292	0.79598	40.17	12.859	0.013514	-0.013514	-0.013514
380	4	1	1	2	20	-0.034975	10.538	0	21.577	26.167	1.2589	0.79651	37.953	12.067	0.02027	-0.013514	-0.0067568
381	4	1	1	2	21	-0.034975	10.462	0	27.421	20.28	1.1702	0.79335	24.131	10.945	0.02027	-0.013514	-0.013514
382	4	1	1	2	22	-0.10131	10.385	0	17.596	31.427	1.2151	0.78701	57.337	21.836	0	-0.0067568	-0.02027
383	4	1	1	2	23	-0.16765	10.308	1	16.321	16.586	1.1331	0.77076	65.602	19.091	0.0067568	-0.013514	0.0067568
384	4	1	1	2	24	-0.23399	10.231	1	13.362	22.789	1.1409	0.77931	46.505	14.2	0.02027	-0.02027	0.02027
385	4	1	1	2	25	-0.30033	10.154	1	28.72	25.721	1.189	0.78279	28.991	12.394	0.02027	-0.013514	0.0067568
386	4	1	1	2	26	-0.36666	10.077	0	18.793	22.691	1.1271	0.78775	65.509	8.0865	0.02027	-0.013514	0
387	4	1	1	2	27	-0.433	10	1	22.088	15.787	1.1907	0.7838	52.356	8.43	0	-0.02027	-0.0067568
388	4	1	1	2	28	-0.49934	9.9231	0	22.403	12.202	1.1995	0.78804	39.908	6.5233	0.027027	-0.013514	0.013514
389	4	1	1	2	29	-0.56568	9.8462	0	28.26	16.932	1.0732	0.77759	46.215	10.521	0.02027	-0.027027	0.0067568
390	4	1	1	2	30	-0.63201	9.7692	1	32.104	18.927	1.1766	0.77997	32.791	9.7841	0.027027	-0.0067568	-0.0067568
391	4	1	1	2	31	-0.69835	9.6923	0	30.522	10.749	1.0923	0.78563	51.75	10.039	0.013514	-0.02027	0.0067568
392	4	1	1	2	32	-0.76469	9.6154	0	23.798	19.328	1.1597	0.78694	46.533	8.4855	0.027027	-0.0067568	-0.013514
393	4	1	1	2	33	-0.83103	9.5385	0	31.631	11.365	1.2104	0.79812	38.959	10.398	0.013514	-0.0067568	0
394	4	1	1	2	34	-0.89737	9.4615	1	21.234	17.809	1.1044	0.77162	62.587	14.89	0.0067568	-0.013514	-0.013514
395	4	1	1	2	35	-0.9637	9.3846	0	24.787	12.482	1.0463	0.77815	46.62	8.7803	0.0067568	-0.0067568	-0.013514
396	4	1	1	2	36	-1.03	9.3077	0	22.967	27.143	1.1497	0.78182	47.02	7.1034	0.027027	-0.013514	0
397	4	1	1	2	37	-1.0964	9.2308	1	16.785	10.514	1.1476	0.78516	35.398	10.828	0.013514	-0.013514	-0.013514
398	4	1	1	2	38	-1.1627	9.1538	0	21.384	18	1.2418	0.78385	31.371	6.7668	0.02027	-0.013514	0
399	4	1	1	2	39	-1.2291	9.0769	0	16.301	20.748	1.1983	0.78255	28.642	4.6545	0.02027	-0.02027	-0.013514
400	4	1	1	2	40	-1.2954	9	0	17.857	11.371	1.1185	0.77824	36.618	11.031	0.027027	-0.013514	0
401	4	1	2	1	1	-1.0156	1.5	1	28.169	24.105	1.1717	0.84643	42.915	7.5519	0.013514	-0.0067568	0
402	4	1	2	1	2	-1.0416	1.5385	0	10.552	13.265	1.2212	0.84902	36.449	4.9824	0.013514	-0.0067568	-0.013514
403	4	1	2	1	3	-1.0677	1.5769	0	7.7292	10.669	1.2439	0.85409	22.101	3.0437	0.02027	-0.0067568	-0.033784
404	4	1	2	1	4	-1.0937	1.6154	1	9.3056	11.195	1.1655	0.84997	41.403	2.7181	0.013514	-0.0067568	-0.0067568
405	4	1	2	1	5	-1.1198	1.6538	0	12.945	17.929	1.2097	0.84749	33.253	4.2468	0.027027	-0.0067568	-0.02027
406	4	1	2	1	6	-1.1458	1.6923	0	11.328	13.001	1.2228	0.84054	33.441	6.1721	0.0067568	-0.013514	-0.02027
407	4	1	2	1	7	-1.1718	1.7308	0	8.9344	10.532	1.2573	0.84626	32.453	4.2497	0.013514	-0.013514	-0.013514
408	4	1	2	1	8	-1.1979	1.7692	0	14.736	13.43	1.147	0.84578	46.857	4.6561	0.013514	-0.0067568	-0.0067568
409	4	1	2	1	9	-1.2239	1.8077	1	8.3111	8.7437	1.27	0.84962	38.193	5.0468	0.013514	-0.013514	0
410	4	1	2	1	10	-1.25	1.8462	0	10.398	15.861	1.3032	0.85309	30.452	4.1492	0.013514	-0.0067568	-0.02027
411	4	1	2	1	11	-1.276	1.8846	0	10.121	13.529	1.2121	0.85162	41.445	3.3985	0.0067568	-0.0067568	-0.02027
412	4	1	2	1	12	-1.302	1.9231	0	9.4905	21.31	1.3464	0.84521	20.469	4.4499	0.027027	-0.013514	0.0067568
413	4	1	2	1	13	-1.3281	1.9615	0	15.043	10.99	1.3018	0.83127	36.83	5.6152	0.013514	0	-0.013514
414	4	1	2	1	14	-1.3541	2	1	10.883	21.808	1.3348	0.84927	18.889	5.7082	0.033784	-0.013514	-0.0067568
415	4	1	2	1	15	-1.3802	2.0385	0	15.599	8.9548	1.3475	0.84721	21.324	3.4715	0.027027	-0.013514	-0.02027
416	4	1	2	1	16	-1.4062	2.0769	0	14.451	15.206	1.3113	0.86814	35.958	1.4878	0.02027	-0.0067568	-0.033784
417	4	1	2	1	17	-1.4322	2.1154	0	16.196	12.606	1.3584	0.83575	27.371	5.7621	0.033784	-0.0067568	-0.0067568
418	4	1	2	1	18	-1.4583	2.1538	0	14.095	17.128	1.2896	0.82891	33.213	4.6414	0.027027	-0.013514	0
419	4	1	2	1	19	-1.4843	2.1923	0	12.495	11.298	1.3994	0.83393	37.866	4.3255	0.027027	-0.0067568	-0.0067568
420	4	1	2	1	20	-1.5104	2.2308	0	12.609	10.979	1.3977	0.84675	31.989	5.1757	0.027027	-0.0067568	0
421	4	1	2	1	21	-1.5364	2.2692	0	15.167	8.2552	1.4358	0.84252	25.636	3.5065	0.033784	-0.013514	-0.027027
422	4	1	2	1	22	-1.5624	2.3077	0	14.193	13.014	1.2362	0.83667	29.087	5.0778	0.027027	-0.02027	0.0067568
423	4	1	2	1	23	-1.5885	2.3462	0	12.544	12.525	1.3237	0.82368	23.653	3.1708	0.033784	-0.02027	-0.0067568
424	4	1	2	1	24	-1.6145	2.3846	1	20.916	11.54	1.2753	0.84686	37.296	3.4706	0.0067568	-0.013514	-0.02027
425	4	1	2	1	25	-1.6406	2.4231	0	14.652	6.7515	1.3875	0.86119	25.812	2.8342	0.027027	-0.02027	-0.013514
426	4	1	2	1	26	-1.6666	2.4615	0	16.293	6.4769	1.3777	0.83337	35.874	3.7263	0.02027	-0.02027	-0.0067568
427	4	1	2	1	27	-1.6926	2.5	0	14.179	14.774	1.3508	0.82904	33.787	4.0846	0.013514	-0.013514	-0.0067568
428	4	1	2	1	28	-1.7187	2.5385	0	15.838	16.379	1.356	0.84077	22.167	3.2701	0.027027	-0.013514	0.0067568
429	4	1	2	1	29	-1.7447	2.5769	1	12.594	7.0635	1.3104	0.84237	42.911	4.8436	0.027027	-0.027027	-0.02027
430	4	1	2	1	30	-1.7708	2.6154	0	20.411	11.051	1.3891	0.82844	31.449	4.4008	0.0067568	-0.0067568	-0.013514
431	4	1	2	1	31	-1.7968	2.6538	0	24.22	13.371	1.3277	0.84934	21.832	4.1957	0.033784	-0.013514	0.027027
432	4	1	2	1	32	-1.8229	2.6923	0	19.38	18.101	1.3528	0.84781	34.642	6.2536	0.0067568	-0.0067568	0
433	4	1	2	1	33	-1.8489	2.7308	0	24.029	12.808	1.4167	0.8419	42.46	8.3267	0.013514	-0.013514	-0.0067568
434	4	1	2	1	34	-1.8749	2.7692	0	12.798	18.815	1.4511	0.82506	38.458	7.9005	0.027027	-0.0067568	0
435	4	1	2	1	35	-1.901	2.8077	1	22.359	11.279	1.2034	0.82757	47.805	6.88	0.013514	-0.02027	0.013514
436	4	1	2	1	36	-1.927	2.8462	0	19.99	7.1601	1.3372	0.82669	55.156	7.6302	0.027027	-0.013514	-0.0067568
437	4	1	2	1	37	-1.9531	2.8846	0	14.45	12.248	1.2482	0.8326	35.502	4.0901	0.02027	-0.013514	0.0067568
438	4	1	2	1	38	-1.9791	2.9231	0	15.247	11.317	1.352	0.823	36.16	6.2351	0.02027	-0.0067568	-0.033784
439	4	1	2	1	39	-2.0051	2.9615	0	13.604	16.993	1.402	0.84824	19.943	4.2737	0.02027	-0.013514	-0.027027
440	4	1	2	1	40	-2.0312	3	0	18.028	7.2952	1.2834	0.82406	31.232	4.1237	0.027027	-0.013514	-0.02027
441	4	1	2	2	1	-2.0098	1	0	23.004	7.5747	1.179	0.80688	38.935	9.0653	0.02027	-0.013514	-0.033784
442	4	1	2	2	2	-2.0523	1.0256	0	19.045	20.711	1.309	0.83009	38.4	5.0823	0.02027	-0.0067568	-0.027027
443	4	1	2	2	3	-2.0949	1.0513	0	19.697	13.346	1.4491	0.83266	19.637	2.5029	0.033784	-0.0067568	-0.02027
444	4	1	2	2	4	-2.1374	1.0769	0	15.883	10.017	1.3719	0.79924	29.609	4.9032	0.027027	0.0067568	0.027027
445	4	1	2	2	5	-2.18	1.1026	0	28.621	9.3534	1.3047	0.82268	53.286	4.2659	0.013514	0	-0.033784
446	4	1	2	2	6	-2.2226	1.1282	0	16.992	21.177	1.3868	0.84277	16.299	3.9787	0.033784	-0.027027	-0.02027
447	4	1	2	2	7	-2.2651	1.1538	0	19.811	7.6591	1.4125	0.82833	34.211	1.5665	0.040541	-0.027027	-0.02027
448	4	1	2	2	8	-2.3077	1.1795	0	23.638	9.7745	1.2529	0.80407	35.195	5.9198	0.027027	-0.013514	-0.0067568
449	4	1	2	2	9	-2.3502	1.2051	1	22.231	9.3252	1.3552	0.81448	30.154	3.1337	0.027027	-0.013514	-0.0067568
450	4	1	2	2	10	-2.3928	1.2308	0	11.942	11.402	1.3911	0.80093	27.023	5.5736	0.047297	-0.013514	0
451	4	1	2	2	11	-2.4353	1.2564	0	13.459	5.2025	1.4003	0.7916	25.199	3.7769	0.047297	-0.033784	-0.013514
452	4	1	2	2	12	-2.4779	1.2821	0	16.448	13.616	1.3919	0.79601	28.487	2.9604	0.040541	-0.013514	0.013514
453	4	1	2	2	13	-2.5204	1.3077	0	17.711	8.2134	1.327	0.80413	33.096	3.8419	0.033784	-0.02027	-0.033784
454	4	1	2	2	14	-2.563	1.3333	0	18.397	10.819	1.4564	0.8079	27.707	2.3939	0.060811	-0.033784	0.0067568
455	4	1	2	2	15	-2.6056	1.359	0	17.908	5.7701	1.4653	0.81189	32.108	3.8376	0.033784	-0.02027	-0.027027
456	4	1	2	2	16	-2.6481	1.3846	0	17.323	10.8	1.5217	0.80376	25.093	9.179	0.047297	-0.013514	0
457	4	1	2	2	17	-2.6907	1.4103	0	13.629	16.262	1.4097	0.80272	37.514	3.5336	0.040541	-0.027027	0.02027
458	4	1	2	2	18	-2.7332	1.4359	0	16.977	5.7501	1.5069	0.78817	22.61	7.4446	0.040541	-0.02027	-0.0067568
459	4	1	2	2	19	-2.7758	1.4615	0	16.946	15.468	1.3784	0.80339	29.64	9.0615	0.027027	-0.013514	-0.013514
460	4	1	2	2	20	-2.8183	1.4872	0	24.179	9.758	1.5514	0.7923	17.076	6.4034	0.060811	-0.013514	0.027027
461	4	1	2	2	21	-2.8183	1.5128	0	21.315	10.395	1.4214	0.79123	27.076	9.8562	0.033784	-0.013514	0.0067568
462	4	1	2	2	22	-2.9515	1.5385	0	15.96	18.016	1.4124	0.79282	44.087	10.359	0.02027	-0.0067568	0.013514
463	4	1	2	2	23	-3.0846	1.5641	0	20.397	4.2692	1.3825	0.7836	35.462	7.4011	0.027027	-0.0067568	-0.02027
464	4	1	2	2	24	-3.2177	1.5897	0	9.1741	9.7578	1.4243	0.80298	20.908	3.6318	0.054054	-0.013514	0.0067568
465	4	1	2	2	25	-3.3509	1.6154	0	23.351	5.3881	1.5429	0.82248	27.834	4.8204	0.054054	-0.02027	0.027027
466	4	1	2	2	26	-3.484	1.641	0	16.463	5.6079	1.4339	0.79987	21.76	5.4126	0.040541	0	0.0067568
467	4	1	2	2	27	-3.6171	1.6667	0	17.085	9.5996	1.4354	0.8064	29.56	9.4965	0.040541	-0.0067568	-0.02027
468	4	1	2	2	28	-3.7502	1.6923	0	29.393	13.343	1.2972	0.79302	29.428	7.8384	0.040541	-0.0067568	0
469	4	1	2	2	29	-3.8834	1.7179	0	28.34	9.8073	1.4388	0.82771	14.741	10.052	0.040541	0	-0.013514
470	4	1	2	2	30	-4.0165	1.7436	0	32.875	9.5097	1.3174	0.78434	55.118	13.564	0.040541	-0.013514	0
471	4	1	2	2	31	-4.1496	1.7692	0	21.833	12.358	1.3945	0.81751	38.147	5.6672	0.033784	0	-0.0067568
472	4	1	2	2	32	-4.2828	1.7949	0	20.813	3.7436	1.4491	0.79663	34.834	5.0609	0.02027	-0.0067568	0
473	4	1	2	2	33	-4.4159	1.8205	0	29.769	5.2645	1.2411	0.80394	39.132	7.0374	0.033784	-0.02027	0.013514
474	4	1	2	2	34	-4.549	1.8462	1	24.211	7.9683	1.3046	0.81241	27.915	5.2384	0.040541	-0.0067568	0.02027
475	4	1	2	2	35	-4.6821	1.8718	0	22.01	13.553	1.3534	0.82433	44.279	6.3708	0.033784	-0.013514	0.027027
476	4	1	2	2	36	-4.8153	1.8974	0	18.125	7.4292	1.3412	0.80705	34.873	6.2592	0.040541	-0.033784	0.027027
477	4	1	2	2	37	-4.9484	1.9231	0	27.913	6.7122	1.348	0.80636	48.179	4.5796	0.02027	-0.013514	0.0067568
478	4	1	2	2	38	-5.0815	1.9487	0	31.516	11.847	1.2441	0.80625	56.168	4.9226	0.02027	-0.027027	0.013514
479	4	1	2	2	39	-5.2147	1.9744	0	20.564	4.2935	1.5792	0.81697	34.857	3.0009	0.054054	-0.02027	0
480	4	1	2	2	40	-5.3478	2	0	19.478	5.1779	1.4225	0.80916	20.797	6.1508	0.033784	-0.02027	0
481	5	2	2	1	1	-0.19266	4	0	25.636	10.482	1.5819	0.89747	35.654	30.278	-0.013514	0.02027	0.081081
482	5	2	2	1	2	-0.1976	4.1026	1	25.149	15.261	1.5851	0.91353	24.778	28.2	-0.013514	0.027027	0.060811
483	5	2	2	1	3	-0.20254	4.2051	0	25.741	10.981	1.8414	0.89501	29.036	28.701	0	0.013514	0.054054
484	5	2	2	1	4	-0.20748	4.3077	0	13.655	8.5966	1.6625	0.90861	48.916	32.549	0	0.02027	0.067568
485	5	2	2	1	5	-0.21242	4.4103	0	21.557	10.502	1.7069	0.86653	52.476	43.113	-0.0067568	0.013514	0.074324
486	5	2	2	1	6	-0.21736	4.5128	0	17.79	16.08	1.6822	0.87969	25.779	42.734	-0.0067568	0.0067568	0.060811
487	5	2	2	1	7	-0.2223	4.6154	0	30.317	30.201	1.666	0.8482	36.464	45.847	-0.013514	0.013514	0.067568
488	5	2	2	1	8	-0.22724	4.7179	0	18.289	11.731	1.6103	0.87776	33.726	41.846	-0.0067568	0.013514	0.047297
489	5	2	2	1	9	-0.23218	4.8205	1	19.702	14.065	1.6964	0.89469	35.262	39.686	-0.0067568	0.027027	0.054054
490	5	2	2	1	10	-0.23712	4.9231	0	25.836	14.46	1.6543	0.8562	40.004	44.201	-0.013514	0.02027	0.040541
491	5	2	2	1	11	-0.24206	5.0256	1	24.263	31.444	1.7395	0.89837	30.811	36.756	-0.013514	0.013514	0.067568
492	5	2	2	1	12	-0.247	5.1282	0	28.72	27.516	1.7458	0.90146	23.327	41.467	-0.02027	0.013514	0.047297
493	5	2	2	1	13	-0.25194	5.2308	0	17.208	24.414	1.6786	0.91086	38.009	28.476	-0.0067568	0.027027	0.10135
494	5	2	2	1	14	-0.25688	5.3333	0	19.334	16.727	1.6001	0.89014	47.272	36.815	-0.013514	0.013514	0.094595
495	5	2	2	1	15	-0.26182	5.4359	1	29.436	21.688	1.6009	0.8675	40.365	37.931	-0.02027	0.02027	0.081081
496	5	2	2	1	16	-0.26676	5.5385	0	18.296	14.34	1.6992	0.90312	24.447	34.434	-0.013514	0.013514	0.067568
497	5	2	2	1	17	-0.2717	5.641	0	20.973	19.267	1.7566	0.89153	47.915	32.742	0	0.0067568	0.094595
498	5	2	2	1	18	-0.27664	5.7436	0	23.492	11.816	1.6755	0.89969	44.534	38.447	-0.0067568	0.02027	0.060811
499	5	2	2	1	19	-0.28158	5.8462	1	19.466	20.927	1.6409	0.89377	31.293	28.302	-0.0067568	0.027027	0.10135
500	5	2	2	1	20	-0.28652	5.9487	1	14.078	20.444	1.8059	0.89423	26.534	36.696	-0.0067568	0.0067568	0.054054
501	5	2	2	1	21	-0.29146	6.0513	0	21.135	25.996	1.6764	0.88425	42.447	38.441	0	0	0.067568
502	5	2	2	1	22	-0.2964	6.1538	0	19.317	16.468	1.8149	0.89037	29.673	35.803	0	0.0067568	0.060811
503	5	2	2	1	23	-0.30134	6.2564	0	15.543	17.251	1.732	0.88901	28.555	35.946	-0.0067568	0.013514	0.047297
504	5	2	2	1	24	-0.30628	6.359	0	17.134	14.593	1.6453	0.91041	31.127	38.477	-0.0067568	0.013514	0.074324
505	5	2	2	1	25	-0.31122	6.4615	0	21.992	16.165	1.7939	0.88814	35.009	28.898	-0.0067568	0.033784	0.074324
506	5	2	2	1	26	-0.31616	6.5641	1	21.194	22.752	1.6815	0.89585	39.984	30.933	-0.013514	0.027027	0.12162
507	5	2	2	1	27	-0.3211	6.6667	0	17.289	26.978	1.57	0.89502	37.323	26.05	-0.02027	0.0067568	0.21622
508	5	2	2	1	28	-0.32604	6.7692	1	18.152	21.471	1.6959	0.89633	55.176	35.915	0	0.0067568	0.067568
509	5	2	2	1	29	-0.33098	6.8718	0	21.185	20.488	1.5514	0.89412	44.644	21.384	-0.013514	0.0067568	0.21622
510	5	2	2	1	30	-0.33592	6.9744	1	15.952	15.927	1.7203	0.89483	28.258	41.217	-0.0067568	0.0067568	0.047297
511	5	2	2	1	31	-0.34086	7.0769	0	14.729	16.603	1.6674	0.8839	24.434	38.177	-0.013514	0.013514	0.040541
512	5	2	2	1	32	-0.3458	7.1795	0	18.161	9.7567	1.7146	0.91359	43.7	30.697	-0.0067568	0.02027	0.060811
513	5	2	2	1	33	-0.35074	7.2821	0	15.714	13.81	1.5824	0.90887	49.139	37.992	0	0.0067568	0.060811
514	5	2	2	1	34	-0.35568	7.3846	0	11.119	16.371	1.653	0.90967	22.783	28.567	-0.013514	0.013514	0.074324
515	5	2	2	1	35	-0.36062	7.4872	0	28.622	16.933	1.6428	0.91186	53.342	25.515	-0.013514	0.0067568	0.081081
516	5	2	2	1	36	-0.36556	7.5897	1	19.707	31.35	1.6174	0.88833	28.884	22.841	-0.013514	0.02027	0.22973
517	5	2	2	1	37	-0.3705	7.6923	1	18.068	16.281	1.5599	0.92955	31.951	22.557	-0.013514	0.027027	0.14189
518	5	2	2	1	38	-0.37544	7.7949	0	14.685	20.994	1.7237	0.92735	22.82	26.019	-0.013514	0.0067568	0.087838
519	5	2	2	1	39	-0.38038	7.8974	1	15.403	18.162	1.719	0.9189	32.529	26.43	-0.02027	0.0067568	0.12838
520	5	2	2	1	40	-0.38532	8	0	13.079	13.132	1.7228	0.91362	16.657	26.04	-0.027027	0.0067568	0.18919
521	5	2	2	2	1	-0.035301	24	0	21.241	32.819	1.6243	0.88825	34.424	30.121	-0.013514	0.02027	0.054054
522	5	2	2	2	2	-0.053067	23.885	0	15.059	10.864	1.6662	0.90156	27.103	28.587	-0.0067568	0.0067568	0.074324
523	5	2	2	2	3	-0.070832	23.769	0	18.604	16.126	1.65	0.88323	20.321	35.301	-0.0067568	0.013514	0.081081
524	5	2	2	2	4	-0.088598	23.654	0	24.845	16.185	1.7028	0.88073	41.768	30.847	-0.0067568	0.033784	0.10135
525	5	2	2	2	5	-0.10636	23.538	0	14.46	18.201	1.6448	0.87038	40.836	42.54	-0.0067568	0.02027	0.060811
526	5	2	2	2	6	-0.12413	23.423	0	15.472	19.65	1.736	0.87853	43.945	35.723	-0.0067568	0.013514	0.087838
527	5	2	2	2	7	-0.14189	23.308	0	15.946	13.08	1.6943	0.89784	15.735	26.245	-0.02027	0.02027	0.081081
528	5	2	2	2	8	-0.15966	23.192	0	18.649	21.193	1.682	0.87941	29.323	31.999	-0.0067568	0.013514	0.074324
529	5	2	2	2	9	-0.17743	23.077	1	12.444	22.175	1.6514	0.89586	31.904	29.644	-0.0067568	0.027027	0.10135
530	5	2	2	2	10	-0.19519	22.962	0	15.301	23.744	1.7573	0.91135	21.189	31.813	-0.02027	0.013514	0.067568
531	5	2	2	2	11	-0.21296	22.846	0	25.25	14.309	1.5862	0.84604	24.85	45.701	-0.02027	0.013514	0.047297
532	5	2	2	2	12	-0.23072	22.731	1	22.464	20.38	1.6406	0.90097	26.122	42.026	-0.013514	0.013514	0.054054
533	5	2	2	2	13	-0.24849	22.615	0	16.396	7.1799	1.7399	0.92197	15.783	34.274	-0.013514	0.02027	0.087838
534	5	2	2	2	14	-0.26625	22.5	0	22.802	13.738	1.6377	0.87638	31.919	36.871	0	0.027027	0.094595
535	5	2	2	2	15	-0.28402	22.385	0	15.947	16.013	1.6742	0.89059	31.029	33.096	-0.013514	0.013514	0.094595
536	5	2	2	2	16	-0.30178	22.269	0	17.959	11.066	1.7151	0.89132	24.821	31.079	-0.02027	0.027027	0.060811
537	5	2	2	2	17	-0.31955	22.154	0	11.523	24.729	1.5333	0.90038	40.622	30.463	0	0.027027	0.12838
538	5	2	2	2	18	-0.33732	22.038	1	14.99	20.05	1.5766	0.88507	27.035	23.247	-0.02027	0.013514	0.22297
539	5	2	2	2	19	-0.35508	21.923	0	9.5762	20.169	1.6032	0.91383	35.766	27.8	-0.02027	0.013514	0.21622
540	5	2	2	2	20	-0.37285	21.808	0	20.832	25.801	1.7787	0.90659	28.365	25.947	0	0.0067568	0.10811
541	5	2	2	2	21	-0.37285	21.692	0	14.313	25.509	1.6742	0.92292	18.026	22.688	-0.013514	0.02027	0.23649
542	5	2	2	2	22	-0.38921	21.577	0	21.036	17.909	1.4805	0.92321	25.437	25.597	-0.0067568	0.02027	0.20946
543	5	2	2	2	23	-0.40557	21.462	0	22.158	6.6964	1.6347	0.93408	23.205	24.321	-0.013514	0.02027	0.22297
544	5	2	2	2	24	-0.42194	21.346	0	15.87	7.9807	1.5418	0.9144	30.482	30.035	-0.0067568	0.027027	0.094595
545	5	2	2	2	25	-0.4383	21.231	1	9.7764	16.993	1.7554	0.93219	24.727	32.602	-0.013514	0.02027	0.067568
546	5	2	2	2	26	-0.45466	21.115	0	16.258	21.591	1.6297	0.88527	19.555	35.154	-0.02027	0.02027	0.081081
547	5	2	2	2	27	-0.47103	21	0	15.844	12.487	1.6594	0.90719	25.296	29.607	-0.02027	0.033784	0.074324
548	5	2	2	2	28	-0.48739	20.885	0	11.417	13.318	1.7942	0.8887	17.14	32.324	-0.0067568	0.013514	0.081081
549	5	2	2	2	29	-0.50375	20.769	0	33.034	27.508	1.5452	0.90907	37.972	29.6	-0.013514	0.027027	0.10811
550	5	2	2	2	30	-0.52012	20.654	0	19.371	13.737	1.6673	0.94127	25.354	38.111	-0.02027	0.0067568	0.060811
551	5	2	2	2	31	-0.53648	20.538	0	23.876	14.406	1.7116	0.92073	18.398	23.026	-0.02027	0.02027	0.087838
552	5	2	2	2	32	-0.55284	20.423	0	17.224	14.267	1.7558	0.91873	22.984	30.836	-0.013514	0.013514	0.074324
553	5	2	2	2	33	-0.56921	20.308	0	16.581	22.258	1.5834	0.90005	28.564	36.119	-0.02027	0.0067568	0.067568
554	5	2	2	2	34	-0.58557	20.192	0	13.734	21.645	1.5759	0.90572	32.722	26.615	-0.013514	0.013514	0.087838
555	5	2	2	2	35	-0.60193	20.077	0	19.353	16.279	1.6283	0.91673	30.791	26.778	-0.013514	0.0067568	0.2027
556	5	2	2	2	36	-0.6183	19.962	0	17.096	11.141	1.6535	0.89545	29.115	30.708	-0.027027	0.02027	0.060811
557	5	2	2	2	37	-0.63466	19.846	0	24.529	17.034	1.5579	0.87754	27.033	32.019	-0.02027	0.013514	0.081081
558	5	2	2	2	38	-0.65102	19.731	0	18.188	16.558	1.7792	0.89569	25.38	26.503	-0.0067568	0.013514	0.081081
559	5	2	2	2	39	-0.66739	19.615	0	15.687	15.889	1.5764	0.90198	30.659	27.352	-0.013514	0	0.094595
560	5	2	2	2	40	-0.68375	19.5	0	17.029	14.774	1.5681	0.90558	37.189	26.436	-0.02027	0.02027	0.081081
561	5	2	1	1	1	-2.301	0	0	27.976	23.103	1.4558	0.83061	39.85	19.903	-0.0067568	-0.0067568	0.22297
562	5	2	1	1	2	-2.36	0	0	29.091	15.405	1.5881	0.82502	50.334	15.792	0	0	0.22973
563	5	2	1	1	3	-2.419	0	1	19.104	12.342	1.6343	0.85815	27.639	22.357	-0.0067568	-0.0067568	0.2027
564	5	2	1	1	4	-2.478	0	0	31.766	16.708	1.5769	0.83959	42.339	19.558	-0.0067568	-0.0067568	0.24324
565	5	2	1	1	5	-2.537	0	0	21.37	24.439	1.583	0.85978	33.213	23.275	-0.0067568	0	0.22297
566	5	2	1	1	6	-2.596	0	1	29.948	13.689	1.5053	0.86405	37.301	22.808	0	0	0.21622
567	5	2	1	1	7	-2.655	0	0	29.305	22.697	1.6722	0.86473	36.145	16.365	-0.0067568	-0.0067568	0.20946
568	5	2	1	1	8	-2.714	0	0	19.558	12.32	1.6949	0.84329	33.985	23.944	-0.0067568	0	0.21622
569	5	2	1	1	9	-2.773	0	0	31.871	12.578	1.7151	0.87677	39.667	23.556	-0.013514	-0.0067568	0.23649
570	5	2	1	1	10	-2.832	0	0	23.924	16.664	1.6446	0.86376	43.045	19.58	-0.0067568	0	0.24324
571	5	2	1	1	11	-2.891	0	0	35.071	15.023	1.5889	0.85249	44.343	18.001	-0.0067568	0	0.24324
572	5	2	1	1	12	-2.95	0	0	25.742	13.586	1.6248	0.86232	35.105	19.986	-0.0067568	0	0.21622
573	5	2	1	1	13	-3.009	0	1	23.418	23.578	1.6745	0.83653	37.86	17.402	-0.0067568	0	0.18243
574	5	2	1	1	14	-3.068	0	1	21.172	19.97	1.6359	0.84535	36.482	16.954	-0.0067568	0	0.22973
575	5	2	1	1	15	-3.127	0	0	24.238	9.0827	1.638	0.86314	27.247	24.614	0	0	0.17568
576	5	2	1	1	16	-3.186	0	0	24.519	18.357	1.7117	0.84836	29.833	19.244	-0.0067568	-0.0067568	0.22297
577	5	2	1	1	17	-3.245	0	1	19.059	17.032	1.5822	0.85936	43.228	25.653	-0.0067568	0	0.2027
578	5	2	1	1	18	-3.304	0	1	19.157	22.005	1.6627	0.87123	31.461	24.961	-0.0067568	0	0.22973
579	5	2	1	1	19	-3.363	0	0	26.924	16.581	1.7542	0.84903	28.49	23.14	-0.0067568	-0.013514	0.16216
580	5	2	1	1	20	-3.422	0	0	25.569	20.216	1.6592	0.85203	28.248	23.038	-0.0067568	0	0.20946
581	5	2	1	1	21	-3.481	0	0	11.276	17.368	1.6629	0.88284	31.997	24.212	-0.0067568	-0.013514	0.22297
582	5	2	1	1	22	-3.54	0	0	24.422	14.172	1.7618	0.87329	34.802	14.208	-0.013514	-0.0067568	0.25676
583	5	2	1	1	23	-3.599	0	0	9.1601	9.7511	1.601	0.86796	29.696	20.932	-0.013514	0	0.18243
584	5	2	1	1	24	-3.658	0	1	12.616	11.502	1.6754	0.89455	30.52	19.572	-0.013514	-0.0067568	0.23649
585	5	2	1	1	25	-3.717	0	1	11.288	19.602	1.4757	0.87732	48.715	26.255	-0.0067568	0	0.22973
586	5	2	1	1	26	-3.776	0	1	7.2668	18.959	1.5836	0.88658	35.729	18.267	-0.013514	-0.074324	0.23649
587	5	2	1	1	27	-3.835	0	1	11.866	19.741	1.6388	0.89606	36.354	21.662	0	0	0.22973
588	5	2	1	1	28	-3.894	0	0	21.989	14.327	1.6335	0.89613	42.774	16.698	-0.02027	-0.027027	0.23649
589	5	2	1	1	29	-3.953	0	1	13.844	8.463	1.6416	0.8803	43.032	31.842	-0.013514	0	0.21622
590	5	2	1	1	30	-4.012	0	1	14.014	10.371	1.7698	0.87031	31.249	21.73	-0.02027	-0.02027	0.22297
591	5	2	1	1	31	-4.071	0	0	13.352	29.354	1.6608	0.89823	27.608	21.097	-0.013514	0	0.25
592	5	2	1	1	32	-4.13	0	0	13.781	23.072	1.6953	0.8582	31.006	30.38	-0.013514	-0.013514	0.17568
593	5	2	1	1	33	-4.189	0	1	16.978	15.06	1.5965	0.88153	40.182	19.493	-0.013514	-0.013514	0.18919
594	5	2	1	1	34	-4.248	0	0	18.26	21.532	1.5697	0.87399	52.206	19.668	-0.0067568	0	0.17568
595	5	2	1	1	35	-4.307	0	1	13.023	13.693	1.6228	0.90727	36.586	29.398	-0.02027	0	0.12838
596	5	2	1	1	36	-4.366	0	1	22.998	26.146	1.6474	0.86587	28.333	36.21	-0.02027	0	0.20946
597	5	2	1	1	37	-4.425	0	0	21.976	15.489	1.6411	0.87148	34.437	21.2	-0.013514	-0.02027	0.20946
598	5	2	1	1	38	-4.484	0	0	21.332	15.387	1.6216	0.89076	26.523	16.633	-0.013514	0	0.24324
599	5	2	1	1	39	-4.543	0	0	14.685	11.125	1.6482	0.89759	33.971	21.07	-0.013514	0	0.19595
600	5	2	1	1	40	-4.602	0	0	13.944	12.3	1.8064	0.87636	29.759	33.801	-0.0067568	0	0.17568
601	5	2	1	2	1	-1.9586	-2	0	21.377	6.9634	1.6378	0.88643	24.313	22.017	-0.013514	0	0.2027
602	5	2	1	2	2	-1.983	-2.0256	0	30.963	14.608	1.6209	0.86893	42.62	19.714	-0.013514	0	0.21622
603	5	2	1	2	3	-2.0074	-2.0513	0	15.033	18.159	1.6733	0.87701	28.92	22.344	-0.02027	-0.013514	0.22297
604	5	2	1	2	4	-2.0317	-2.0769	0	23.962	16.814	1.7417	0.85208	27.288	28.152	-0.02027	-0.0067568	0.23649
605	5	2	1	2	5	-2.0561	-2.1026	0	23.107	16.731	1.6081	0.86087	27.986	16.635	-0.02027	-0.094595	0.24324
606	5	2	1	2	6	-2.0805	-2.1282	1	25.231	11.889	1.6456	0.87363	34.161	22.166	-0.0067568	0	0.21622
607	5	2	1	2	7	-2.1049	-2.1538	1	19.566	19.405	1.5485	0.87793	38.379	28.507	-0.0067568	0	0.22297
608	5	2	1	2	8	-2.1293	-2.1795	0	16.261	20.061	1.7022	0.83247	19.934	19.496	-0.02027	0	0.26351
609	5	2	1	2	9	-2.1537	-2.2051	0	22.94	24.516	1.6406	0.87008	41.409	22.782	0	0.0067568	0.18243
610	5	2	1	2	10	-2.178	-2.2308	1	13.254	24.627	1.6887	0.86393	28.418	21.112	-0.0067568	-0.13514	0.24324
611	5	2	1	2	11	-2.2024	-2.2564	0	16.786	18.049	1.6317	0.90553	36.553	25.403	-0.0067568	0	0.21622
612	5	2	1	2	12	-2.2268	-2.2821	0	13.694	27.186	1.7511	0.91824	43.532	30.239	0	0.013514	0.12162
613	5	2	1	2	13	-2.2512	-2.3077	0	19.347	18.812	1.7372	0.86657	23.185	31.87	-0.02027	0	0.22973
614	5	2	1	2	14	-2.2756	-2.3333	1	24.938	21.623	1.5613	0.85354	33.191	25.552	-0.02027	0	0.24324
615	5	2	1	2	15	-2.3	-2.359	0	13.182	31.572	1.6122	0.89065	33.813	27.078	-0.02027	0	0.25
616	5	2	1	2	16	-2.3243	-2.3846	0	15.641	18.418	1.4778	0.8343	45.168	25.778	-0.0067568	-0.0067568	0.24324
617	5	2	1	2	17	-2.3487	-2.4103	1	13.226	23.312	1.5616	0.84502	39.199	39.669	-0.013514	-0.013514	0.081081
618	5	2	1	2	18	-2.3731	-2.4359	1	19.961	21.656	1.6257	0.87735	40.847	23.308	-0.02027	-0.013514	0.22973
619	5	2	1	2	19	-2.3975	-2.4615	0	14.861	16.282	1.645	0.84273	35.109	21.567	-0.0067568	-0.040541	0.21622
620	5	2	1	2	20	-2.4219	-2.4872	0	22.47	16.672	1.592	0.85775	55.413	36.045	0	0	0.13514
621	5	2	1	2	21	-2.4219	-2.5128	0	14.398	21.797	1.8215	0.89265	28.296	38.316	-0.0067568	-0.013514	0.17568
622	5	2	1	2	22	-2.456	-2.5385	0	25.879	23.345	1.683	0.87598	31.319	33.698	-0.02027	-0.033784	0.10811
623	5	2	1	2	23	-2.4901	-2.5641	0	26.876	18.945	1.6708	0.93078	57.452	40.484	0.0067568	0	0.10811
624	5	2	1	2	24	-2.5242	-2.5897	0	24.057	14.608	1.5401	0.88004	36.908	24.319	-0.013514	-0.0067568	0.2027
625	5	2	1	2	25	-2.5583	-2.6154	1	13.828	27.162	1.6272	0.87189	33.203	22.647	-0.013514	-0.067568	0.22973
626	5	2	1	2	26	-2.5924	-2.641	1	17.642	14.869	1.605	0.84962	37.592	34.085	-0.0067568	-0.0067568	0.2027
627	5	2	1	2	27	-2.6266	-2.6667	0	12.994	20.026	1.6593	0.86581	43.839	39.921	0	-0.0067568	0.12838
628	5	2	1	2	28	-2.6607	-2.6923	0	28.702	28.94	1.6474	0.8574	39.721	31.739	-0.0067568	-0.0067568	0.19595
629	5	2	1	2	29	-2.6948	-2.7179	0	18.461	20.43	1.6778	0.86112	32.937	42.278	-0.0067568	-0.013514	0.12162
630	5	2	1	2	30	-2.7289	-2.7436	0	15.26	15.51	1.686	0.86186	38.942	23.264	-0.0067568	-0.0067568	0.23649
631	5	2	1	2	31	-2.763	-2.7692	0	19.074	26.768	1.6518	0.85633	26.379	23.108	-0.02027	-0.074324	0.22297
632	5	2	1	2	32	-2.7971	-2.7949	1	23.041	18.501	1.6543	0.88092	40.887	25.388	-0.0067568	0	0.18919
633	5	2	1	2	33	-2.8313	-2.8205	0	16.93	15.687	1.6163	0.86255	32.036	28.878	-0.0067568	-0.013514	0.11486
634	5	2	1	2	34	-2.8654	-2.8462	0	16.6	30.854	1.6209	0.88467	35.024	25.713	-0.02027	-0.054054	0.22973
635	5	2	1	2	35	-2.8995	-2.8718	0	10.036	21.407	1.8516	0.90069	30.021	31.133	0	0	0.10811
636	5	2	1	2	36	-2.9336	-2.8974	1	12.705	17.517	1.5238	0.87974	38.806	21.962	0	-0.0067568	0.21622
637	5	2	1	2	37	-2.9677	-2.9231	1	25.39	20.313	1.5902	0.88906	39.161	38.28	0	0	0.10135
638	5	2	1	2	38	-3.0019	-2.9487	1	16.132	17.178	1.7148	0.88706	18.27	41.401	-0.0067568	0	0.074324
639	5	2	1	2	39	-3.036	-2.9744	1	19.417	12.779	1.6277	0.89072	45.694	35.848	0	0.0067568	0.15541
640	5	2	1	2	40	-3.0701	-3	0	17.779	12.318	1.6577	0.88556	44.811	33.596	-0.0067568	0	0.17568
641	6	1	1	1	1	0.49249	-1	1	27.138	8.9349	1.2352	0.83395	38.232	14.424	0	-0.013514	0.087838
642	6	1	1	1	2	0.50512	-1.0256	0	42.566	13.865	1.236	0.83311	43.527	11.431	0	-0.013514	0.087838
643	6	1	1	1	3	0.51775	-1.0513	0	40.598	15.69	1.1748	0.82131	40.691	13.002	0	-0.02027	0.087838
644	6	1	1	1	4	0.53037	-1.0769	0	27.493	11.09	1.3057	0.82952	37.804	12.518	0.0067568	-0.02027	0.081081
645	6	1	1	1	5	0.543	-1.1026	0	37.976	12.37	1.4411	0.82895	33.936	16.235	0	-0.0067568	0.047297
646	6	1	1	1	6	0.55563	-1.1282	0	38.204	9.4248	1.2838	0.83744	44.1	15.763	0	-0.02027	0.074324
647	6	1	1	1	7	0.56826	-1.1538	1	25.045	7.0831	1.3009	0.82873	47.983	14.273	0	-0.013514	0.087838
648	6	1	1	1	8	0.58089	-1.1795	0	31.863	11.487	1.3381	0.81479	44.12	14.461	0	-0.02027	0.10135
649	6	1	1	1	9	0.59351	-1.2051	0	39.126	10.882	1.2669	0.81165	52.803	20.414	0	-0.0067568	0.074324
650	6	1	1	1	10	0.60614	-1.2308	0	28.914	7.6829	1.3746	0.82777	35.332	14.449	0	-0.02027	0.11486
651	6	1	1	1	11	0.61877	-1.2564	0	34.143	9.428	1.322	0.84618	54.629	16.444	0	-0.0067568	0.087838
652	6	1	1	1	12	0.6314	-1.2821	0	36.442	11.709	1.2979	0.80821	33.948	25.958	-0.0067568	-0.027027	0.060811
653	6	1	1	1	13	0.64403	-1.3077	0	37.957	10.97	1.3534	0.83303	47.706	16.94	-0.0067568	-0.02027	0.094595
654	6	1	1	1	14	0.65665	-1.3333	0	43.234	13.757	1.4772	0.79933	48.252	17.259	0	-0.013514	0.094595
655	6	1	1	1	15	0.66928	-1.359	0	31.173	7.6526	1.284	0.80622	69.985	18.865	-0.0067568	-0.013514	0.067568
656	6	1	1	1	16	0.68191	-1.3846	0	40.396	4.0962	1.2653	0.78996	53.19	13.394	-0.0067568	-0.013514	0.10811
657	6	1	1	1	17	0.69454	-1.4103	0	28.831	5.8867	1.3704	0.803	72.574	14.747	0	-0.013514	0.081081
658	6	1	1	1	18	0.70717	-1.4359	0	42.068	9.4725	1.215	0.81131	38.51	15.446	0	-0.02027	0.087838
659	6	1	1	1	19	0.71979	-1.4615	0	31.558	9.3077	1.2628	0.82153	47.896	17.051	-0.0067568	-0.027027	0.081081
660	6	1	1	1	20	0.73242	-1.4872	1	27.011	6.0457	1.2285	0.83955	62.431	17.749	0	-0.013514	0.074324
661	6	1	1	1	21	0.74505	-1.5128	0	27.006	8.4678	1.2101	0.84464	52.451	12.037	0	-0.013514	0.11486
662	6	1	1	1	22	0.75768	-1.5385	0	36.855	13.616	1.5404	0.81375	28.654	12.613	0.0067568	-0.0067568	0.12838
663	6	1	1	1	23	0.77031	-1.5641	0	18.755	5.3612	1.2791	0.85633	51.651	16.08	0	-0.0067568	0.087838
664	6	1	1	1	24	0.78293	-1.5897	1	31.676	6.1992	1.265	0.80235	65.03	13.786	-0.0067568	-0.02027	0.094595
665	6	1	1	1	25	0.79556	-1.6154	0	36.283	10.217	1.3694	0.80038	23.137	13.718	0	-0.0067568	0.074324
666	6	1	1	1	26	0.80819	-1.641	0	30.07	6.2859	1.3025	0.78559	66.584	19.49	0	-0.0067568	0.10811
667	6	1	1	1	27	0.82082	-1.6667	0	34.514	4.0741	1.2632	0.7599	50.065	16.547	0	-0.02027	0.081081
668	6	1	1	1	28	0.83345	-1.6923	0	21.699	9.1668	1.4708	0.77782	51.167	10.087	-0.0067568	-0.02027	0.12162
669	6	1	1	1	29	0.84607	-1.7179	0	31.488	9.6569	1.4229	0.79638	35.595	11.784	0	-0.027027	0.11486
670	6	1	1	1	30	0.8587	-1.7436	0	31.663	7.7765	1.4126	0.79903	44.709	10.155	0	-0.027027	0.10811
671	6	1	1	1	31	0.87133	-1.7692	1	35.949	6.4872	1.3215	0.80155	72.015	12.634	0	-0.0067568	0.11486
672	6	1	1	1	32	0.88396	-1.7949	1	36.939	7.9619	1.3656	0.815	36.903	14.337	0	-0.02027	0.10811
673	6	1	1	1	33	0.89658	-1.8205	0	33.49	8.7543	1.5497	0.8227	52.949	17.325	-0.0067568	-0.0067568	0.10811
674	6	1	1	1	34	0.90921	-1.8462	0	30.454	8.0938	1.4497	0.82649	32.557	12.963	0	-0.0067568	0.12838
675	6	1	1	1	35	0.92184	-1.8718	0	24.115	9.7187	1.5752	0.82972	53.405	15.165	0	-0.0067568	0.14189
676	6	1	1	1	36	0.93447	-1.8974	0	50.031	9.192	1.2805	0.81273	37.179	24.667	0.013514	-0.0067568	0.067568
677	6	1	1	1	37	0.9471	-1.9231	0	38.889	10.189	1.5158	0.78595	33.337	16.67	0.0067568	-0.013514	0.10135
678	6	1	1	1	38	0.95972	-1.9487	0	23.679	3.6382	1.376	0.80272	46.617	9.7197	0	-0.013514	0.12162
679	6	1	1	1	39	0.97235	-1.9744	0	29.527	3.5375	1.2195	0.79253	44.438	8.1258	-0.0067568	-0.02027	0.14865
680	6	1	1	1	40	0.98498	-2	1	36.814	10.906	1.2323	0.8198	67.907	16.243	0	-0.0067568	0.16216
681	6	1	1	2	1	4.2321	3	0	30.184	6.8762	1.3796	0.81178	49.985	12.862	0	-0.013514	0.12838
682	6	1	1	2	2	4.6376	2.9744	1	53.054	6.5132	1.3145	0.7841	60.458	19.492	0	-0.0067568	0.094595
683	6	1	1	2	3	5.0432	2.9487	1	33.991	8.8723	1.3886	0.8487	68.709	19.782	0.0067568	0	0.087838
684	6	1	1	2	4	5.4487	2.9231	0	41.201	20.047	1.3865	0.80784	62.068	12.42	0	-0.013514	0.10811
685	6	1	1	2	5	5.8543	2.8974	0	52.619	8.8405	1.3139	0.77027	54.403	25.838	0.0067568	0	0.067568
686	6	1	1	2	6	6.2598	2.8718	0	47.118	15.733	1.1638	0.80884	66.097	19.056	0.0067568	-0.02027	0.060811
687	6	1	1	2	7	6.6653	2.8462	0	48.353	15.851	1.2909	0.81277	48.048	22.689	0.0067568	-0.027027	0.074324
688	6	1	1	2	8	7.0709	2.8205	0	35.65	22.523	1.2711	0.78624	37.728	12.387	0	-0.033784	0.11486
689	6	1	1	2	9	7.4764	2.7949	0	47.229	7.9374	1.3439	0.7833	59.804	18.867	0.0067568	-0.0067568	0.087838
690	6	1	1	2	10	7.882	2.7692	1	41.848	5.7612	1.2784	0.80713	56.796	12.463	0	-0.013514	0.10135
691	6	1	1	2	11	8.2875	2.7436	1	50.318	6.2789	1.4422	0.80274	49.962	11.17	0	-0.013514	0.10811
692	6	1	1	2	12	8.693	2.7179	1	50.491	5.6851	1.2495	0.77756	57.664	14.498	0	-0.027027	0.087838
693	6	1	1	2	13	9.0986	2.6923	0	37.65	10.804	1.3879	0.79701	54.85	15.298	-0.0067568	-0.027027	0.087838
694	6	1	1	2	14	9.5041	2.6667	0	42.849	13.65	1.5085	0.78903	63.791	13.157	0	0	0.13514
695	6	1	1	2	15	9.9097	2.641	1	34.269	5.8564	1.387	0.83305	52.369	14.819	0	-0.040541	0.12162
696	6	1	1	2	16	10.315	2.6154	1	38.308	9.535	1.3455	0.78821	58.194	18.195	0	-0.013514	0.087838
697	6	1	1	2	17	10.721	2.5897	0	45.32	11.066	1.4481	0.80637	48.915	14.071	0	-0.02027	0.094595
698	6	1	1	2	18	11.126	2.5641	0	47.54	7.69	1.3802	0.79822	42.761	18.267	-0.0067568	-0.013514	0.074324
699	6	1	1	2	19	11.532	2.5385	1	38.209	11.269	1.402	0.78682	46.952	17.41	-0.0067568	-0.033784	0.10135
700	6	1	1	2	20	11.937	2.5128	0	39.962	12.014	1.3994	0.81621	61.062	20.003	0	-0.013514	0.094595
701	6	1	1	2	21	11.937	2.4872	0	47.835	6.8404	1.3336	0.78739	38.307	16.382	0	-0.013514	0.094595
702	6	1	1	2	22	12.091	2.4615	0	37.479	4.7696	1.3384	0.82655	62.991	18.381	0	-0.013514	0.10811
703	6	1	1	2	23	12.244	2.4359	0	40.09	8.8596	1.4781	0.79596	34.741	19.334	0.0067568	-0.013514	0.081081
704	6	1	1	2	24	12.397	2.4103	1	40.085	7.5838	1.4564	0.79761	27.3	8.9916	-0.0067568	-0.033784	0.13514
705	6	1	1	2	25	12.55	2.3846	0	34.159	11.11	1.347	0.79772	46.038	15.781	0	-0.027027	0.10135
706	6	1	1	2	26	12.703	2.359	1	41.209	6.6817	1.5316	0.767	39.555	21.728	0	-0.0067568	0.094595
707	6	1	1	2	27	12.856	2.3333	0	30.157	10.392	1.5333	0.77962	29.13	18.27	0	-0.013514	0.087838
708	6	1	1	2	28	13.009	2.3077	0	39.17	7.1827	1.4815	0.76812	33.64	14.031	0	0	0.10811
709	6	1	1	2	29	13.163	2.2821	0	46.379	5.7617	1.3511	0.75556	42.735	17.623	0	-0.027027	0.087838
710	6	1	1	2	30	13.316	2.2564	0	30.964	10.267	1.3463	0.76188	42.881	25.059	0	-0.0067568	0.074324
711	6	1	1	2	31	13.469	2.2308	0	45.546	7.0821	1.2852	0.82736	51.083	16.903	0	-0.013514	0.11486
712	6	1	1	2	32	13.622	2.2051	0	46.879	3.6153	1.1275	0.81434	71.431	22.071	0	-0.013514	0.081081
713	6	1	1	2	33	13.775	2.1795	0	38.504	3.3997	1.3599	0.79426	41.464	19.519	0.0067568	-0.013514	0.087838
714	6	1	1	2	34	13.928	2.1538	0	43.808	10.782	1.328	0.80632	45.902	21.093	0	-0.013514	0.081081
715	6	1	1	2	35	14.081	2.1282	0	33.957	6.4836	1.3485	0.85189	48.877	14.065	0	-0.013514	0.094595
716	6	1	1	2	36	14.235	2.1026	0	32.067	8.7146	1.1848	0.83329	61.468	16.684	0	-0.0067568	0.081081
717	6	1	1	2	37	14.388	2.0769	0	22.347	4.4866	1.4708	0.78621	62.756	18.353	0	-0.02027	0.081081
718	6	1	1	2	38	14.541	2.0513	0	41.891	8.9017	1.2477	0.80983	34.002	10.245	0.0067568	-0.027027	0.13514
719	6	1	1	2	39	14.694	2.0256	0	32.916	15.344	1.412	0.76422	35.485	14.763	-0.0067568	-0.02027	0.14189
720	6	1	1	2	40	14.847	2	1	39.222	5.5866	1.3983	0.77773	61.95	15.213	0	-0.02027	0.087838
721	6	1	2	1	1	-0.13526	-3	1	32.782	8.9713	1.2944	0.80782	46.282	17.108	0	0	0.10811
722	6	1	2	1	2	-0.13873	-3.0769	0	62.516	9.0233	1.2664	0.76481	24.888	27.752	0	-0.02027	0.060811
723	6	1	2	1	3	-0.14219	-3.1538	0	49.066	11.502	1.5806	0.7855	26.928	20.081	0	-0.0067568	0.081081
724	6	1	2	1	4	-0.14566	-3.2308	1	75.066	11.194	1.3218	0.80369	23.723	31.929	0	-0.027027	0.047297
725	6	1	2	1	5	-0.14913	-3.3077	0	42.216	11.032	1.249	0.8124	34.583	25.916	0	-0.02027	0.054054
726	6	1	2	1	6	-0.1526	-3.3846	0	26.501	7.8802	1.5119	0.83296	34.753	13.801	0	-0.027027	0.10811
727	6	1	2	1	7	-0.15607	-3.4615	0	34.664	9.577	1.3164	0.82915	41.896	27.327	0	-0.02027	0.067568
728	6	1	2	1	8	-0.15954	-3.5385	0	32.12	3.2901	1.3843	0.82254	45.314	18.204	-0.0067568	-0.013514	0.094595
729	6	1	2	1	9	-0.163	-3.6154	0	49.171	10.906	1.3334	0.77552	23.848	33.774	-0.0067568	-0.02027	0.060811
730	6	1	2	1	10	-0.16647	-3.6923	0	54.151	15.426	1.246	0.77837	33.09	43.585	0.0067568	-0.013514	0.033784
731	6	1	2	1	11	-0.16994	-3.7692	0	29.424	11.27	1.0847	0.82949	80.377	15.836	0	-0.013514	0.067568
732	6	1	2	1	12	-0.17341	-3.8462	1	50.52	15.465	1.3387	0.79368	25.556	19.321	0	-0.013514	0.094595
733	6	1	2	1	13	-0.17688	-3.9231	1	37.188	5.301	1.5522	0.79507	23.816	18.257	0	-0.013514	0.081081
734	6	1	2	1	14	-0.18034	-4	0	51.807	7.3156	1.3497	0.7933	18.583	9.0562	-0.027027	-0.027027	0.12838
735	6	1	2	1	15	-0.18381	-4.0769	0	57.791	9.9357	1.2662	0.74007	35.904	32.408	0	-0.013514	0.033784
736	6	1	2	1	16	-0.18728	-4.1538	0	50.658	17.902	1.2645	0.79491	27.983	29.223	-0.013514	-0.02027	0.067568
737	6	1	2	1	17	-0.19075	-4.2308	1	44.034	10.076	1.3393	0.80041	38.766	19.299	0	0	0.067568
738	6	1	2	1	18	-0.19422	-4.3077	1	25.341	11.634	1.5184	0.7963	22.805	15.348	0	-0.013514	0.094595
739	6	1	2	1	19	-0.19768	-4.3846	0	29.266	5.5649	1.5794	0.7995	32.096	17.321	0	-0.02027	0.074324
740	6	1	2	1	20	-0.20115	-4.4615	1	33.793	16.731	1.4074	0.78736	34.606	21.499	0.0067568	-0.013514	0.054054
741	6	1	2	1	21	-0.20462	-4.5385	1	41.11	17.192	1.191	0.83409	39.635	20.208	0.0067568	-0.027027	0.074324
742	6	1	2	1	22	-0.20809	-4.6154	0	38.271	8.928	1.4295	0.80813	56.804	15.769	-0.0067568	-0.013514	0.054054
743	6	1	2	1	23	-0.21156	-4.6923	0	49.293	17.902	1.4201	0.78896	41.299	22.149	0	-0.027027	0.081081
744	6	1	2	1	24	-0.21503	-4.7692	0	51.585	3.3978	1.3109	0.82546	48.712	21.564	0	-0.013514	0.067568
745	6	1	2	1	25	-0.21849	-4.8462	1	52.455	7.8362	1.3196	0.81372	54.872	19.973	-0.0067568	-0.02027	0.087838
746	6	1	2	1	26	-0.22196	-4.9231	0	53.438	11.967	1.581	0.76134	30.414	25.257	0	-0.02027	0.067568
747	6	1	2	1	27	-0.22543	-5	0	33.563	3.8663	1.4494	0.78963	23.185	22.139	-0.033784	-0.02027	0.067568
748	6	1	2	1	28	-0.2289	-5.0769	1	41.081	3.4859	1.7244	0.79041	35.787	12.548	-0.0067568	-0.0067568	0.11486
749	6	1	2	1	29	-0.23237	-5.1538	1	35.839	10.944	1.4888	0.80931	49.947	18.213	0	-0.013514	0.081081
750	6	1	2	1	30	-0.23583	-5.2308	0	38.046	11.552	1.4106	0.78479	49.949	22.681	0.0067568	-0.013514	0.081081
751	6	1	2	1	31	-0.2393	-5.3077	0	25.75	8.0106	1.4342	0.83797	38.508	14.82	-0.0067568	-0.013514	0.11486
752	6	1	2	1	32	-0.24277	-5.3846	0	37.055	11.032	1.3687	0.79807	19.778	9.2335	-0.0067568	-0.027027	0.12838
753	6	1	2	1	33	-0.24624	-5.4615	0	29.246	14.082	1.3953	0.82311	29.502	14.577	-0.0067568	-0.027027	0.081081
754	6	1	2	1	34	-0.24971	-5.5385	0	46.465	15.156	1.2914	0.79283	39.487	21.116	0	-0.02027	0.074324
755	6	1	2	1	35	-0.25318	-5.6154	0	49.302	12.225	1.3034	0.84392	15.542	16.529	-0.0067568	-0.047297	0.074324
756	6	1	2	1	36	-0.25664	-5.6923	0	37.441	4.9883	1.5463	0.80096	19.187	9.9442	0	-0.013514	0.11486
757	6	1	2	1	37	-0.26011	-5.7692	1	36.02	10.245	1.4096	0.78077	25.321	19.07	-0.0067568	-0.027027	0.047297
758	6	1	2	1	38	-0.26358	-5.8462	1	31.088	9.7866	1.6464	0.74454	20.084	18.346	-0.17568	-0.0067568	0.081081
759	6	1	2	1	39	-0.26705	-5.9231	1	44.147	18.701	1.5189	0.81183	26.687	16.985	0	-0.027027	0.081081
760	6	1	2	1	40	-0.27052	-6	0	49.549	8.0012	1.3626	0.8236	45.558	12.498	-0.0067568	-0.033784	0.094595
761	6	1	2	2	1	0.056723	-6	0	66.997	19.488	1.2747	0.81927	55.419	12.628	0	-0.02027	0.074324
762	6	1	2	2	2	0.059671	-5.9872	0	44.277	16.936	1.3971	0.81652	37.855	18.764	0	-0.0067568	0.074324
763	6	1	2	2	3	0.062619	-5.9744	0	35.252	14.068	1.3769	0.86245	38.652	15.563	0	-0.02027	0.12162
764	6	1	2	2	4	0.065568	-5.9615	0	58.657	7.1129	1.3583	0.77539	37.695	25.21	0.0067568	-0.0067568	0.074324
765	6	1	2	2	5	0.068516	-5.9487	0	30.384	10.101	1.3432	0.82057	33.891	7.4392	-0.0067568	-0.027027	0.13514
766	6	1	2	2	6	0.071464	-5.9359	0	30.349	13.188	1.5017	0.84703	37.524	14.108	0	-0.013514	0.067568
767	6	1	2	2	7	0.074412	-5.9231	0	18.735	5.7791	1.2665	0.82585	41.683	11.96	0	-0.02027	0.081081
768	6	1	2	2	8	0.07736	-5.9103	0	36.051	6.0595	1.5528	0.85137	31.547	20.964	0	-0.02027	0.094595
769	6	1	2	2	9	0.080309	-5.8974	0	41.308	4.7759	1.3798	0.80613	39.062	9.3978	-0.0067568	-0.013514	0.12162
770	6	1	2	2	10	0.083257	-5.8846	0	28.426	9.5356	1.2311	0.825	56.864	12.346	-0.0067568	-0.0067568	0.094595
771	6	1	2	2	11	0.086205	-5.8718	1	31.39	7.9488	1.315	0.80936	39.829	19.805	0	-0.02027	0.067568
772	6	1	2	2	12	0.089153	-5.859	0	40.61	10.319	1.4322	0.75442	45.071	29.81	0	-0.013514	0.047297
773	6	1	2	2	13	0.092101	-5.8462	0	47.18	7.7212	1.3209	0.80535	35.119	19.069	-0.013514	-0.013514	0.094595
774	6	1	2	2	14	0.09505	-5.8333	0	46.804	6.6076	1.5871	0.80447	27.141	13.736	-0.013514	-0.027027	0.10811
775	6	1	2	2	15	0.097998	-5.8205	1	50.52	13.259	1.4365	0.77979	21.026	29.534	-0.013514	-0.013514	0.074324
776	6	1	2	2	16	0.10095	-5.8077	0	45.64	8.9382	1.3828	0.81269	35.248	18.122	-0.0067568	-0.02027	0.081081
777	6	1	2	2	17	0.10389	-5.7949	0	40.912	20.145	1.648	0.85274	25.065	28.618	0	-0.027027	0.047297
778	6	1	2	2	18	0.10684	-5.7821	1	23.373	9.3549	1.3514	0.85279	48.151	12.12	0	-0.0067568	0.081081
779	6	1	2	2	19	0.10979	-5.7692	0	30.586	8.0777	1.246	0.85539	52.445	11.695	0	-0.013514	0.14865
780	6	1	2	2	20	0.11274	-5.7564	0	30.749	7.7806	1.5794	0.7885	29.417	10.608	0	-0.027027	0.13514
781	6	1	2	2	21	0.11274	-5.7436	0	54.449	18.552	1.3388	0.80972	28.633	31.094	-0.0067568	-0.033784	0.054054
782	6	1	2	2	22	0.090225	-5.7308	0	52.376	9.811	1.5025	0.80203	29.828	20.392	-0.0067568	-0.027027	0.081081
783	6	1	2	2	23	0.06771	-5.7179	1	48.161	11.828	1.5544	0.80924	37.979	35.364	0	0	0.081081
784	6	1	2	2	24	0.045196	-5.7051	1	27.818	7.8595	1.4462	0.82138	39.227	11.979	-0.0067568	-0.02027	0.10135
785	6	1	2	2	25	0.022682	-5.6923	0	34.927	6.0886	1.4627	0.78715	35.061	9.5385	0	-0.027027	0.16216
786	6	1	2	2	26	0.00016768	-5.6795	1	26.588	3.6772	1.3675	0.79467	53.591	15.22	-0.0067568	-0.027027	0.087838
787	6	1	2	2	27	-0.022347	-5.6667	0	37.59	6.5061	1.3956	0.80078	39.507	12.348	-0.02027	-0.02027	0.16892
788	6	1	2	2	28	-0.044861	-5.6538	0	38.29	5.5618	1.3794	0.77786	29.182	15.246	-0.027027	-0.013514	0.11486
789	6	1	2	2	29	-0.067375	-5.641	0	21.589	13.085	1.3432	0.82953	50.335	11.816	-0.0067568	-0.02027	0.074324
790	6	1	2	2	30	-0.089889	-5.6282	0	49.61	9.6457	1.6411	0.82619	16.862	13.991	0	-0.013514	0.10135
791	6	1	2	2	31	-0.1124	-5.6154	0	27.211	4.8479	1.4908	0.80215	46.194	13.565	-0.0067568	-0.0067568	0.094595
792	6	1	2	2	32	-0.13492	-5.6026	0	37.564	11.246	1.6223	0.80606	35.301	14.998	-0.0067568	-0.013514	0.12162
793	6	1	2	2	33	-0.15743	-5.5897	0	34.208	7.4386	1.3954	0.79269	33.52	16.4	-0.0067568	-0.02027	0.14189
794	6	1	2	2	34	-0.17995	-5.5769	1	46.424	4.6158	1.6197	0.82067	25.198	9.2164	-0.0067568	-0.0067568	0.17568
795	6	1	2	2	35	-0.20246	-5.5641	0	33.789	15.578	1.4258	0.80358	25.424	9.3328	-0.0067568	-0.02027	0.16216
796	6	1	2	2	36	-0.22497	-5.5513	0	31.262	10.608	1.4366	0.84397	42.987	12.551	-0.0067568	-0.027027	0.11486
797	6	1	2	2	37	-0.24749	-5.5385	1	45.32	12.415	1.3309	0.78199	39.539	21.683	-0.0067568	-0.02027	0.074324
798	6	1	2	2	38	-0.27	-5.5256	0	41.192	7.5315	1.2803	0.8009	44.898	24.587	-0.0067568	-0.0067568	0.081081
799	6	1	2	2	39	-0.29252	-5.5128	0	44.554	14.621	1.5675	0.81623	48.838	18.404	0	-0.0067568	0.10811
800	6	1	2	2	40	-0.31503	-5.5	0	45.199	12.006	1.4477	0.82474	22.752	12.554	-0.013514	-0.02027	0.12838
801	8	2	2	1	1	-0.17987	-0.5	0	19.707	14.368	1.3028	0.79936	52.775	10.947	0	-0.013514	0.22973
802	8	2	2	1	2	-0.18448	-0.51282	0	9.7106	14.279	1.2969	0.80456	65.619	7.7706	0	-0.040541	0.22297
803	8	2	2	1	3	-0.18909	-0.52564	0	12.291	18.839	1.3408	0.78556	53.101	3.6291	0	-0.0067568	0.25676
804	8	2	2	1	4	-0.1937	-0.53846	0	12.401	17.763	1.3369	0.78654	51.369	5.914	0	0	0.22973
805	8	2	2	1	5	-0.19831	-0.55128	0	9.6038	16.166	1.4173	0.8061	44.943	6.4779	0	-0.02027	0.25676
806	8	2	2	1	6	-0.20293	-0.5641	0	11.723	19.322	1.3675	0.80959	69.847	5.8708	0	-0.02027	0.26351
807	8	2	2	1	7	-0.20754	-0.57692	0	15.395	15.262	1.4534	0.80518	36.07	8.7546	0	-0.054054	0.24324
808	8	2	2	1	8	-0.21215	-0.58974	0	11.992	35.114	1.3361	0.79597	47.577	7.3797	0	-0.013514	0.25
809	8	2	2	1	9	-0.21676	-0.60256	1	13.29	12.98	1.2872	0.78259	51.523	7.479	0	-0.0067568	0.14189
810	8	2	2	1	10	-0.22137	-0.61538	0	12.828	18.94	1.377	0.78255	52.689	7.7505	0	-0.013514	0.24324
811	8	2	2	1	11	-0.22599	-0.62821	0	9.8746	23.594	1.3731	0.79091	60.073	7.1908	0	-0.013514	0.10135
812	8	2	2	1	12	-0.2306	-0.64103	0	9.6118	13.624	1.4387	0.78416	51.022	8.6714	0	-0.013514	0.19595
813	8	2	2	1	13	-0.23521	-0.65385	0	14.659	23.626	1.4452	0.79485	38.352	9.9445	0	-0.0067568	0.14189
814	8	2	2	1	14	-0.23982	-0.66667	1	10.464	17.228	1.3641	0.79069	41.671	8.792	0	-0.0067568	0.2027
815	8	2	2	1	15	-0.24443	-0.67949	1	7.1847	16.19	1.4021	0.77042	54.825	5.1028	0	-0.02027	0.21622
816	8	2	2	1	16	-0.24905	-0.69231	1	11.006	20.045	1.3626	0.7819	58.409	13.249	0	0	0.094595
817	8	2	2	1	17	-0.25366	-0.70513	1	10.785	24.994	1.3648	0.78236	43.989	12.353	0	0	0.12838
818	8	2	2	1	18	-0.25827	-0.71795	0	10.244	20.885	1.4113	0.79349	44.417	10.095	0	-0.013514	0.18919
819	8	2	2	1	19	-0.26288	-0.73077	0	9.9696	19.99	1.2839	0.7841	54.677	7.9919	0	-0.013514	0.20946
820	8	2	2	1	20	-0.26749	-0.74359	0	10.461	17.497	1.3855	0.7804	49.079	5.0584	0	-0.0067568	0.20946
821	8	2	2	1	21	-0.27211	-0.75641	0	11.519	19.165	1.395	0.79097	51.866	5.4245	0	-0.0067568	0.24324
822	8	2	2	1	22	-0.27672	-0.76923	0	11.234	13.181	1.3747	0.78597	49.972	4.0699	0	-0.027027	0.27027
823	8	2	2	1	23	-0.28133	-0.78205	1	11.386	16.488	1.3366	0.78047	36.802	7.9381	0	-0.02027	0.094595
824	8	2	2	1	24	-0.28594	-0.79487	1	9.3638	15.629	1.324	0.78089	51.494	8.3676	0	-0.013514	0.081081
825	8	2	2	1	25	-0.29055	-0.80769	1	13.672	18.496	1.3782	0.78603	56.378	9.0439	0	-0.013514	0.20946
826	8	2	2	1	26	-0.29517	-0.82051	0	18.176	21.053	1.3682	0.78046	68.567	12.291	0	-0.0067568	0.12162
827	8	2	2	1	27	-0.29978	-0.83333	1	7.1338	7.9202	1.3124	0.78231	74.769	11.195	0	-0.027027	0.21622
828	8	2	2	1	28	-0.30439	-0.84615	1	10.223	17.922	1.4071	0.77974	61.987	7.7065	0	-0.02027	0.20946
829	8	2	2	1	29	-0.309	-0.85897	0	8.9382	15.181	1.4296	0.80491	48.427	9.9061	0	-0.02027	0.21622
830	8	2	2	1	30	-0.31361	-0.87179	1	9.8839	11.369	1.3437	0.7916	60.237	5.3438	0	-0.013514	0.22973
831	8	2	2	1	31	-0.31823	-0.88462	1	9.4427	21.418	1.4228	0.78175	51.662	11.166	0	-0.0067568	0.16216
832	8	2	2	1	32	-0.32284	-0.89744	1	12.549	22.926	1.4004	0.77873	56.081	10.511	0	0	0.12838
833	8	2	2	1	33	-0.32745	-0.91026	1	11.232	14.708	1.34	0.78076	67.112	10.37	0	0	0.18243
834	8	2	2	1	34	-0.33206	-0.92308	1	13.733	14.801	1.4215	0.78318	38.899	11.495	0	0	0.15541
835	8	2	2	1	35	-0.33667	-0.9359	1	8.8092	13.353	1.3674	0.77775	49.849	9.2054	0	0	0.18919
836	8	2	2	1	36	-0.34129	-0.94872	1	14.559	21.08	1.3564	0.79634	60.235	9.3974	0	-0.0067568	0.18919
837	8	2	2	1	37	-0.3459	-0.96154	0	10.316	16.087	1.434	0.79345	31.15	10.913	0	-0.040541	0.2027
838	8	2	2	1	38	-0.35051	-0.97436	0	9.1035	19.678	1.4556	0.79066	53.644	9.9379	0	-0.013514	0.19595
839	8	2	2	1	39	-0.35512	-0.98718	0	10.545	14.954	1.377	0.78482	55.588	7.6075	0	-0.02027	0.21622
840	8	2	2	1	40	-0.35973	-1	0	16.252	12.973	1.3303	0.78522	68.969	7.5166	-0.0067568	-0.013514	0.20946
841	8	2	2	2	1	4.2805	4	0	16.875	12.196	1.3582	0.78356	61.092	14.91	0	-0.0067568	0.081081
842	8	2	2	2	2	4.1277	3.9487	0	12.228	8.733	1.381	0.78665	61.847	11.165	0	0	0.18243
843	8	2	2	2	3	3.9749	3.8974	1	16.115	12.716	1.3761	0.79292	59.557	11.045	0	0	0.17568
844	8	2	2	2	4	3.8221	3.8462	0	9.7065	7.5616	1.3592	0.78069	54.947	11.403	0	0	0.18919
845	8	2	2	2	5	3.6694	3.7949	1	21.5	6.8469	1.359	0.77706	42.834	6.4425	0	-0.02027	0.23649
846	8	2	2	2	6	3.5166	3.7436	0	20.569	9.5113	1.3682	0.7765	60.797	6.1369	0	-0.02027	0.22973
847	8	2	2	2	7	3.3638	3.6923	0	15.328	8.8256	1.3553	0.76991	48.72	6.471	0	-0.0067568	0.22973
848	8	2	2	2	8	3.211	3.641	1	18.017	11.258	1.3306	0.78203	54.033	10.601	0	-0.013514	0.10811
849	8	2	2	2	9	3.0583	3.5897	0	16.504	8.9132	1.3688	0.78974	51.807	14.807	0	-0.013514	0.081081
850	8	2	2	2	10	2.9055	3.5385	0	25.102	8.0814	1.3328	0.78126	49.089	13.413	0	0	0.094595
851	8	2	2	2	11	2.7527	3.4872	0	14.725	9.7099	1.4202	0.79018	34.304	11.112	0	-0.033784	0.20946
852	8	2	2	2	12	2.5999	3.4359	0	11.88	14.371	1.4092	0.79092	55.918	10.545	0	-0.033784	0.2027
853	8	2	2	2	13	2.4472	3.3846	1	16.09	7.1614	1.4113	0.79406	43.547	12.38	0	-0.013514	0.18919
854	8	2	2	2	14	2.2944	3.3333	0	13.951	14.173	1.3058	0.78155	42.344	8.85	0	-0.0067568	0.16216
855	8	2	2	2	15	2.1416	3.2821	1	12.541	6.1353	1.3775	0.79773	49.864	9.3767	0	-0.0067568	0.22973
856	8	2	2	2	16	1.9888	3.2308	0	19.059	8.596	1.5062	0.78028	40.517	17.065	0	0	0.10135
857	8	2	2	2	17	1.8361	3.1795	0	14.829	10.914	1.4511	0.78435	51.545	10.283	0	-0.02027	0.20946
858	8	2	2	2	18	1.6833	3.1282	1	16.289	12.501	1.5175	0.80435	33.136	10.956	0	-0.027027	0.15541
859	8	2	2	2	19	1.5305	3.0769	1	16.227	5.9168	1.3261	0.79188	49.447	9.0435	0	-0.013514	0.22297
860	8	2	2	2	20	1.3777	3.0256	0	12.803	9.1797	1.3753	0.79245	46.419	5.4191	0	-0.013514	0.22973
861	8	2	2	2	21	1.3777	2.9744	1	14.552	7.8066	1.4251	0.80284	50.413	15.291	0	-0.013514	0.087838
862	8	2	2	2	22	1.9086	2.9231	0	13.418	11.913	1.3523	0.78363	50.646	12.538	0	-0.02027	0.19595
863	8	2	2	2	23	2.4394	2.8718	0	29.942	7.9247	1.5093	0.77917	39.05	12.746	0	-0.0067568	0.20946
864	8	2	2	2	24	2.9703	2.8205	0	24.058	7.2783	1.3528	0.79123	47.792	14.4	0	-0.0067568	0.18243
865	8	2	2	2	25	3.5011	2.7692	1	18.244	4.8024	1.3541	0.78167	51.313	7.8108	0	0	0.22297
866	8	2	2	2	26	4.032	2.7179	1	18.288	7.8711	1.3326	0.79426	56.169	9.212	-0.0067568	-0.040541	0.26351
867	8	2	2	2	27	4.5629	2.6667	1	17.898	9.463	1.3601	0.78972	52.594	11.358	0	0	0.10811
868	8	2	2	2	28	5.0937	2.6154	0	17.885	7.6118	1.5354	0.80156	43.144	7.6274	0	-0.033784	0.26351
869	8	2	2	2	29	5.6246	2.5641	0	15.788	11.98	1.3514	0.78643	68.67	7.6298	0	-0.013514	0.067568
870	8	2	2	2	30	6.1554	2.5128	0	22.755	10.674	1.3292	0.78895	60.047	13.547	-0.0067568	-0.013514	0.18243
871	8	2	2	2	31	6.6863	2.4615	1	19.854	9.875	1.3544	0.78045	51.645	9.4854	-0.0067568	-0.0067568	0.18919
872	8	2	2	2	32	7.2171	2.4103	0	16.135	5.1725	1.5474	0.7929	37.723	10.529	0	0	0.18243
873	8	2	2	2	33	7.748	2.359	0	16.38	7.2055	1.4639	0.78459	52.03	9.9225	0	-0.0067568	0.20946
874	8	2	2	2	34	8.2789	2.3077	0	17.109	10.084	1.4712	0.78342	37.531	11.363	0	-0.0067568	0.16892
875	8	2	2	2	35	8.8097	2.2564	0	15.222	5.8157	1.7342	0.77429	28.446	11.036	0	0	0.14865
876	8	2	2	2	36	9.3406	2.2051	1	15.042	13.398	1.3469	0.81581	63.702	11.022	-0.0067568	-0.02027	0.2027
877	8	2	2	2	37	9.8714	2.1538	1	16.084	8.3769	1.3724	0.80164	44.12	12.816	-0.0067568	-0.02027	0.18243
878	8	2	2	2	38	10.402	2.1026	0	16.087	8.1482	1.4304	0.77936	59.965	9.4924	0	-0.02027	0.17568
879	8	2	2	2	39	10.933	2.0513	0	17.456	9.2927	1.3879	0.78364	54.29	11.134	0	-0.013514	0.20946
880	8	2	2	2	40	11.464	2	1	20.1	7.1103	1.5301	0.78872	35.879	8.6961	0	0	0.21622
881	8	2	1	1	1	-0.12627	0	0	14.257	13.264	1.2314	0.72878	73.399	12.753	0	-0.013514	0.040541
882	8	2	1	1	2	-0.12951	0	0	27.097	10.322	1.3161	0.74071	63.822	8.0227	0	0	0.054054
883	8	2	1	1	3	-0.13275	0	0	41.295	12.394	1.4114	0.71898	45.976	13.589	0	0	0.027027
884	8	2	1	1	4	-0.13598	0	0	18.282	12.65	1.3658	0.72541	51.187	13.813	0	0	0.060811
885	8	2	1	1	5	-0.13922	0	0	11.48	14.029	1.3032	0.71613	50.994	8.8192	0	0	0.033784
886	8	2	1	1	6	-0.14246	0	1	19.081	17.296	1.3301	0.72729	69.073	9.5935	-0.0067568	-0.0067568	0.040541
887	8	2	1	1	7	-0.1457	0	0	18.057	19.261	1.3512	0.71874	45.358	13.801	0	-0.013514	0.040541
888	8	2	1	1	8	-0.14893	0	1	10.309	17.062	1.225	0.72869	57.58	6.7075	-0.0067568	-0.02027	0.094595
889	8	2	1	1	9	-0.15217	0	0	13.045	13.149	1.2756	0.73186	66.971	7.5977	-0.0067568	-0.0067568	0.027027
890	8	2	1	1	10	-0.15541	0	1	13.578	15.703	1.3512	0.72797	80.716	7.2089	-0.0067568	-0.013514	0.11486
891	8	2	1	1	11	-0.15865	0	0	12.681	15.608	1.4724	0.72553	54.276	11.747	0	0	0.033784
892	8	2	1	1	12	-0.16189	0	0	9.714	13.049	1.367	0.73496	66.561	14.33	0	0	0.081081
893	8	2	1	1	13	-0.16512	0	0	11.496	14.246	1.4206	0.74142	57.53	9.8733	0	0	0.10135
894	8	2	1	1	14	-0.16836	0	0	13.266	17.827	1.3506	0.73951	47.078	13.326	0	-0.0067568	0.067568
895	8	2	1	1	15	-0.1716	0	1	11.936	10.91	1.2885	0.72769	74.746	11.075	0	-0.0067568	0.067568
896	8	2	1	1	16	-0.17484	0	0	12.539	13.505	1.3473	0.73758	60.973	14.495	0	0	0.074324
897	8	2	1	1	17	-0.17807	0	0	15.507	10.009	1.3743	0.74361	57.039	11.493	0	0	0.12162
898	8	2	1	1	18	-0.18131	0	1	13.218	12.008	1.2607	0.72179	60.092	9.0646	0	0	0.047297
899	8	2	1	1	19	-0.18455	0	1	31.66	19.705	1.3949	0.73446	58.753	13.106	-0.0067568	-0.0067568	0.040541
900	8	2	1	1	20	-0.18779	0	0	22.145	11.093	1.285	0.73568	54.293	6.5908	0	-0.013514	0.19595
901	8	2	1	1	21	-0.19102	0	0	10.756	11.923	1.3309	0.72726	45.709	8.403	0	0	0.040541
902	8	2	1	1	22	-0.19426	0	0	9.9076	14.603	1.3562	0.71979	66.847	7.8583	-0.0067568	-0.013514	0.094595
903	8	2	1	1	23	-0.1975	0	0	14.77	16.721	1.4361	0.72979	43.298	12.509	0	0	0.067568
904	8	2	1	1	24	-0.20074	0	0	14.343	17.02	1.4017	0.72328	59.812	14.867	0	-0.0067568	0.060811
905	8	2	1	1	25	-0.20398	0	0	19.072	9.8013	1.3811	0.74605	52.191	14.872	-0.0067568	-0.013514	0.12162
906	8	2	1	1	26	-0.20721	0	1	13.572	15.133	1.4104	0.73517	46.548	6.1301	0	-0.0067568	0.074324
907	8	2	1	1	27	-0.21045	0	0	10.55	14.236	1.341	0.72266	74.72	7.9951	0	0	0.027027
908	8	2	1	1	28	-0.21369	0	0	17.383	11.576	1.4895	0.74201	38.27	13.53	0	-0.0067568	0.081081
909	8	2	1	1	29	-0.21693	0	0	11.641	12.862	1.3393	0.73457	56.001	13.94	0	-0.0067568	0.067568
910	8	2	1	1	30	-0.22016	0	0	15.213	16.017	1.2322	0.71921	59.093	7.769	0	-0.0067568	0.040541
911	8	2	1	1	31	-0.2234	0	1	27.679	15.627	1.277	0.71658	57.24	15.935	0	0	0.033784
912	8	2	1	1	32	-0.22664	0	0	21.889	19.384	1.36	0.72594	36.003	12.859	0	-0.0067568	0.033784
913	8	2	1	1	33	-0.22988	0	0	18.676	14.112	1.2984	0.71702	47.444	11.493	0	-0.0067568	0.027027
914	8	2	1	1	34	-0.23311	0	1	9.5679	13.266	1.2688	0.72229	89.15	8.5436	-0.0067568	-0.0067568	0.074324
915	8	2	1	1	35	-0.23635	0	0	10.573	15.698	1.2644	0.72798	64.755	13.07	0	0	0.067568
916	8	2	1	1	36	-0.23959	0	0	21.781	13.74	1.3393	0.72933	56.283	12.271	0	0	0.081081
917	8	2	1	1	37	-0.24283	0	1	14.588	14.437	1.4363	0.72682	35.689	8.867	0	-0.0067568	0.087838
918	8	2	1	1	38	-0.24607	0	0	16.984	10.795	1.2982	0.71904	36.191	7.8232	0	-0.013514	0.027027
919	8	2	1	1	39	-0.2493	0	0	11.587	16.532	1.344	0.73116	55.02	9.5269	0	0	0.040541
920	8	2	1	1	40	-0.25254	0	1	15.708	10.331	1.4055	0.7214	73.56	18.576	0	-0.0067568	0.081081
921	8	2	1	2	1	0.47286	0	1	20.233	14.642	1.2031	0.74041	78.716	7.6275	0	-0.0067568	0.027027
922	8	2	1	2	2	0.41637	0	0	10.29	16.807	1.2816	0.75317	53.526	10.448	0	-0.013514	0.15541
923	8	2	1	2	3	0.35987	0	1	12.761	18.956	1.3407	0.73351	51.072	9.6297	0	0	0.047297
924	8	2	1	2	4	0.30338	0	0	10.216	14.743	1.3387	0.74076	79.243	15.967	-0.0067568	0	0.067568
925	8	2	1	2	5	0.24688	0	0	20.108	12.534	1.3542	0.74393	59.07	15.832	0	0	0.067568
926	8	2	1	2	6	0.19039	0	0	12.987	14.05	1.4545	0.74611	35.96	13.418	0	0	0.047297
927	8	2	1	2	7	0.13389	0	0	12.341	12.573	1.3278	0.75398	54.849	13.56	0	0	0.060811
928	8	2	1	2	8	0.077394	0	0	9.6251	10.041	1.4029	0.74976	53.933	14.399	0	0	0.081081
929	8	2	1	2	9	0.020899	0	0	15.237	13.754	1.3123	0.7424	77.162	12.584	0	0	0.047297
930	8	2	1	2	10	-0.035597	0	0	17.442	23.217	1.3375	0.75112	41.266	11.146	0	-0.0067568	0.033784
931	8	2	1	2	11	-0.092092	0	1	15.693	14.241	1.3693	0.74581	44.416	13.136	0	-0.0067568	0.074324
932	8	2	1	2	12	-0.14859	0	0	17.178	9.0954	1.4587	0.75708	50.815	9.1696	0	-0.0067568	0.16216
933	8	2	1	2	13	-0.20508	0	1	14.853	11.169	1.3988	0.7469	41.96	8.8661	0	0	0.054054
934	8	2	1	2	14	-0.26158	0	0	8.0746	17.942	1.4234	0.75899	54.468	14.847	-0.0067568	-0.02027	0.087838
935	8	2	1	2	15	-0.31807	0	0	19.626	10.87	1.3985	0.74429	44.834	13.145	0	0	0.10135
936	8	2	1	2	16	-0.37457	0	1	13.242	11.279	1.252	0.74377	49.145	11.125	0	0	0.067568
937	8	2	1	2	17	-0.43107	0	0	13.398	15.677	1.3331	0.74708	56.461	9.2693	0	-0.0067568	0.040541
938	8	2	1	2	18	-0.48756	0	1	18.693	12.008	1.357	0.74197	57.448	9.3283	0	0	0.047297
939	8	2	1	2	19	-0.54406	0	1	21.351	11.639	1.3949	0.7358	41.044	10.927	0	0	0.040541
940	8	2	1	2	20	-0.60055	0	0	24.433	10.767	1.2541	0.7394	52.413	7.7768	0	-0.0067568	0.027027
941	8	2	1	2	21	-0.60055	0	0	18.418	8.3446	1.3498	0.74836	74.827	12.927	-0.0067568	0	0.10135
942	8	2	1	2	22	-0.6049	0	0	15.108	18.153	1.3629	0.74235	60.584	11.012	0	0	0.094595
943	8	2	1	2	23	-0.60925	0	0	12.423	9.3775	1.3598	0.74401	55.061	3.9495	0	-0.0067568	0.20946
944	8	2	1	2	24	-0.6136	0	0	22.84	10.981	1.328	0.75703	59.034	7.7875	0	0	0.16216
945	8	2	1	2	25	-0.61795	0	1	14.212	13.414	1.2892	0.74775	81.15	12.288	-0.0067568	-0.0067568	0.14189
946	8	2	1	2	26	-0.6223	0	0	14.141	13.066	1.3411	0.75584	82.971	9.6095	-0.0067568	0	0.087838
947	8	2	1	2	27	-0.62665	0	0	20.137	15.768	1.3235	0.7403	58.948	12.422	0	0	0.094595
948	8	2	1	2	28	-0.631	0	0	13.268	11.06	1.4145	0.74025	53.469	10.174	0	0	0.094595
949	8	2	1	2	29	-0.63535	0	0	11.087	9.9403	1.3364	0.75415	72.948	10.989	0	0	0.10811
950	8	2	1	2	30	-0.63969	0	0	19.983	14.916	1.3676	0.75127	40.449	8.6144	0	-0.0067568	0.054054
951	8	2	1	2	31	-0.64404	0	1	11.593	20.598	1.4434	0.76592	36.792	11.289	0	0	0.040541
952	8	2	1	2	32	-0.64839	0	1	7.8335	11.961	1.3464	0.75088	59.439	7.1294	0	-0.013514	0.15541
953	8	2	1	2	33	-0.65274	0	0	9.7325	13.422	1.3086	0.74784	73.019	9.5616	0	0	0.10135
954	8	2	1	2	34	-0.65709	0	0	16.288	10.606	1.2394	0.74298	63.115	4.963	0	-0.0067568	0.22297
955	8	2	1	2	35	-0.66144	0	1	10.415	15.285	1.334	0.73987	47.797	11.144	0	-0.02027	0.16892
956	8	2	1	2	36	-0.66579	0	0	16.051	12.766	1.473	0.73879	38.5	8.3578	0	0	0.11486
957	8	2	1	2	37	-0.67014	0	0	10.757	10.081	1.4318	0.74856	41.981	11.874	0	0	0.060811
958	8	2	1	2	38	-0.67449	0	1	15.072	15.929	1.2916	0.73504	45.142	9.5221	0	0	0.060811
959	8	2	1	2	39	-0.67884	0	0	30.516	11.033	1.3663	0.73134	51.386	11.252	0	0	0.040541
960	8	2	1	2	40	-0.68318	0	0	16.726	16.719	1.4198	0.73942	36.341	13.888	0	0	0.14865
961	9	2	2	1	1	-0.84458	-0.5	0	42.107	22.474	1.3124	0.89834	30.799	33.054	-0.0067568	0	0.040541
962	9	2	2	1	2	-0.86623	-0.51282	1	46.183	17.884	1.3789	0.89751	34.237	32.697	-0.0067568	0	0.040541
963	9	2	2	1	3	-0.88789	-0.52564	1	41.88	17.589	1.2894	0.88054	55.642	34.592	-0.0067568	-0.0067568	0.040541
964	9	2	2	1	4	-0.90955	-0.53846	0	42.22	14.577	1.3914	0.83964	35.963	28.664	-0.0067568	0	0.047297
965	9	2	2	1	5	-0.9312	-0.55128	0	47.868	10.858	1.2983	0.87372	43.086	30.537	-0.013514	0	0.040541
966	9	2	2	1	6	-0.95286	-0.5641	0	45.835	23.192	1.3464	0.87453	42.822	34.661	-0.013514	0	0.033784
967	9	2	2	1	7	-0.97451	-0.57692	0	45.555	19.437	1.3692	0.92246	35.989	30.179	-0.0067568	-0.013514	0.074324
968	9	2	2	1	8	-0.99617	-0.58974	0	44.239	16.794	1.3661	0.8814	37.728	27.723	-0.013514	0	0.047297
969	9	2	2	1	9	-1.0178	-0.60256	0	45.926	13.681	1.3452	0.87072	34.287	36.882	-0.0067568	0	0.040541
970	9	2	2	1	10	-1.0395	-0.61538	0	44.466	22.685	1.381	0.88719	28.406	32.706	-0.0067568	0	0.013514
971	9	2	2	1	11	-1.0611	-0.62821	0	35.429	22.44	1.3986	0.91341	41.664	35.277	-0.013514	0	0.02027
972	9	2	2	1	12	-1.0828	-0.64103	0	42.997	14.359	1.3635	0.87979	34.447	32.604	0	-0.0067568	0.033784
973	9	2	2	1	13	-1.1044	-0.65385	0	42.32	24.864	1.7469	0.8977	29.781	30.202	-0.013514	0	0.094595
974	9	2	2	1	14	-1.1261	-0.66667	0	38.736	19.052	1.6792	0.87161	24.491	28.162	-0.013514	0	0.087838
975	9	2	2	1	15	-1.1478	-0.67949	0	38.162	18.651	1.7948	0.8967	27.246	25.987	-0.013514	0	0.074324
976	9	2	2	1	16	-1.1694	-0.69231	1	50.271	17.776	1.2806	0.88368	43.183	29.204	-0.0067568	0	0.033784
977	9	2	2	1	17	-1.1911	-0.70513	0	44.595	16.266	1.3664	0.87322	37.623	33.17	-0.013514	0	0.027027
978	9	2	2	1	18	-1.2127	-0.71795	0	35.883	20.317	1.4635	0.91838	24.8	29.047	-0.013514	-0.0067568	0.081081
979	9	2	2	1	19	-1.2344	-0.73077	0	42.416	14.349	1.7763	0.89094	31.227	28.299	-0.02027	0	0.081081
980	9	2	2	1	20	-1.256	-0.74359	1	41.131	20.084	1.3791	0.8969	45.976	26.983	-0.0067568	0	0.040541
981	9	2	2	1	21	-1.2777	-0.75641	1	42.001	21.004	1.7082	0.89389	20.542	29.135	-0.0067568	-0.0067568	0.081081
982	9	2	2	1	22	-1.2994	-0.76923	0	36.397	19.273	1.3742	0.87952	41.498	26.807	-0.0067568	-0.0067568	0.033784
983	9	2	2	1	23	-1.321	-0.78205	1	39.488	18.753	1.4095	0.87775	32.644	29.848	-0.0067568	0	0.047297
984	9	2	2	1	24	-1.3427	-0.79487	0	43.089	11.583	1.2865	0.87986	34.482	27.071	0	0	0.027027
985	9	2	2	1	25	-1.3643	-0.80769	0	35.462	20.722	1.1651	0.9126	29.386	25.284	-0.0067568	-0.0067568	0.040541
986	9	2	2	1	26	-1.386	-0.82051	0	42.696	15.718	1.7011	0.89195	28.928	26.959	-0.013514	0	0.087838
987	9	2	2	1	27	-1.4076	-0.83333	1	35.822	15.967	1.666	0.88192	29.821	23.617	-0.0067568	-0.0067568	0.087838
988	9	2	2	1	28	-1.4293	-0.84615	1	37.315	16.664	1.2485	0.85682	36.966	29.281	0	0	0.054054
989	9	2	2	1	29	-1.4509	-0.85897	1	30.119	16.003	1.4543	0.89367	33.717	25.086	-0.013514	0	0.081081
990	9	2	2	1	30	-1.4726	-0.87179	0	40.834	16.643	1.542	0.88488	32.037	25.01	-0.013514	0	0.074324
991	9	2	2	1	31	-1.4943	-0.88462	1	29.799	22.898	1.3426	0.89073	41.607	30.858	0	0	0.027027
992	9	2	2	1	32	-1.5159	-0.89744	1	31.845	11.231	1.2604	0.89582	39.473	24.353	-0.0067568	0	0.094595
993	9	2	2	1	33	-1.5376	-0.91026	0	35.921	20.266	1.6997	0.90694	39.593	24.495	-0.02027	0	0.081081
994	9	2	2	1	34	-1.5592	-0.92308	1	42.309	15.481	1.6068	0.8912	31.472	29.576	-0.0067568	0.013514	0.074324
995	9	2	2	1	35	-1.5809	-0.9359	0	38.912	16.669	1.1946	0.88301	26.767	28.182	0	-0.0067568	0.033784
996	9	2	2	1	36	-1.6025	-0.94872	0	33.725	18.117	1.6805	0.90845	37.209	25.42	-0.027027	0	0.094595
997	9	2	2	1	37	-1.6242	-0.96154	0	32.122	18.415	1.2468	0.88767	26.076	31.4	-0.013514	0	0.047297
998	9	2	2	1	38	-1.6458	-0.97436	1	16.667	12.148	1.5066	0.88195	19.109	23.345	0.0067568	0	0.047297
999	9	2	2	1	39	-1.6675	-0.98718	0	23.285	23.636	1.5186	0.9138	21.043	26.019	-0.013514	-0.0067568	0.067568
1000	9	2	2	1	40	-1.6892	-1	0	34.576	14.018	1.2357	0.90421	35.303	30.221	-0.013514	0	0.074324
1001	9	2	2	2	1	-1.6199	6	0	32.356	71.754	1.5679	0.92411	50.536	29.547	0	0.0067568	0.074324
1002	9	2	2	2	2	-1.4788	5.9615	1	34.169	40.566	1.5797	0.88882	38.999	31.31	-0.0067568	0.0067568	0.087838
1003	9	2	2	2	3	-1.3376	5.9231	1	41.977	35.929	1.8084	0.87034	46.085	29.151	-0.02027	0	0.087838
1004	9	2	2	2	4	-1.1965	5.8846	0	31.401	31.028	1.3582	0.86115	43.336	23.899	-0.013514	0	0.060811
1005	9	2	2	2	5	-1.0553	5.8462	0	39.544	65.159	1.545	0.90921	61.073	30.599	-0.013514	0	0.02027
1006	9	2	2	2	6	-0.91418	5.8077	0	43.665	52.755	1.4128	0.9121	34.797	37.266	-0.0067568	0	0
1007	9	2	2	2	7	-0.77304	5.7692	0	38.988	40.309	1.9246	0.8773	42.703	29.24	-0.0067568	0	0.074324
1008	9	2	2	2	8	-0.63189	5.7308	0	38.385	40.609	1.4935	0.88189	40.045	27.989	-0.0067568	0.0067568	0.060811
1009	9	2	2	2	9	-0.49074	5.6923	0	45.527	23.367	1.8313	0.86299	39.491	24.623	-0.013514	-0.0067568	0.10135
1010	9	2	2	2	10	-0.34959	5.6538	1	43.209	22.51	1.3647	0.87261	38.729	24.723	0	-0.013514	0.040541
1011	9	2	2	2	11	-0.20844	5.6154	1	35.547	34.85	1.7834	0.89144	30.253	31.054	-0.0067568	-0.013514	0.10135
1012	9	2	2	2	12	-0.06729	5.5769	1	35.732	27.769	1.4902	0.884	47.338	24.189	-0.013514	-0.013514	0.027027
1013	9	2	2	2	13	0.073859	5.5385	0	26.243	25.536	1.3062	0.87662	35.937	21.538	-0.0067568	-0.0067568	0.033784
1014	9	2	2	2	14	0.21501	5.5	0	39.458	37.509	1.2897	0.89755	35.274	27.439	0	0	0.040541
1015	9	2	2	2	15	0.35616	5.4615	1	37.571	30.983	1.7087	0.88541	29.176	29.75	-0.0067568	0	0.081081
1016	9	2	2	2	16	0.49731	5.4231	1	39.947	27.795	1.4073	0.88047	44.436	31.637	-0.0067568	0	0.013514
1017	9	2	2	2	17	0.63846	5.3846	1	41.01	29.211	1.6934	0.85692	34.558	27.18	-0.0067568	0	0.060811
1018	9	2	2	2	18	0.7796	5.3462	0	47.368	25.139	1.3115	0.87948	43.257	31.09	-0.013514	-0.0067568	0.027027
1019	9	2	2	2	19	0.92075	5.3077	1	26.079	36.358	1.8498	0.8734	30.127	25.87	-0.0067568	0	0.027027
1020	9	2	2	2	20	1.0619	5.2692	0	35.43	32.054	1.7676	0.84675	31.351	31.858	0.24324	0	0.094595
1021	9	2	2	2	21	1.0619	5.2308	1	32.618	29.329	1.3012	0.91079	37.833	23.796	0	-0.0067568	0.033784
1022	9	2	2	2	22	1.3756	5.1923	0	31.513	28.601	1.2947	0.9056	32.331	28.34	-0.013514	-0.0067568	0.027027
1023	9	2	2	2	23	1.6894	5.1538	1	42.817	32.27	1.6406	0.8935	36.772	37.281	-0.013514	0	0.094595
1024	9	2	2	2	24	2.0031	5.1154	0	34.013	25.202	1.6965	0.88937	29.913	25.605	-0.0067568	0	0.087838
1025	9	2	2	2	25	2.3168	5.0769	0	42.21	25.95	1.4241	0.85287	45.186	36.268	-0.013514	-0.0067568	0.013514
1026	9	2	2	2	26	2.6306	5.0385	1	31.77	31.37	1.3555	0.88603	46.177	23.543	-0.0067568	-0.0067568	0.040541
1027	9	2	2	2	27	2.9443	5	0	35.926	23.291	1.3845	0.90169	43.394	31.597	-0.02027	-0.0067568	0.033784
1028	9	2	2	2	28	3.258	4.9615	0	24.544	39.024	1.4324	0.85825	13.601	39.206	0.02027	0	0.027027
1029	9	2	2	2	29	3.5717	4.9231	1	39.219	30.578	1.3711	0.90347	39.535	33.907	-0.0067568	0	0.040541
1030	9	2	2	2	30	3.8855	4.8846	0	41.097	38.373	1.6615	0.88118	24.593	31.221	-0.013514	-0.0067568	0.10811
1031	9	2	2	2	31	4.1992	4.8462	1	42.366	25.014	1.3551	0.87187	40.011	34.688	-0.013514	-0.0067568	0.027027
1032	9	2	2	2	32	4.5129	4.8077	0	43.353	20.749	1.3617	0.84794	36.164	24.786	-0.013514	-0.0067568	0.047297
1033	9	2	2	2	33	4.8267	4.7692	0	33.785	26.904	1.5293	0.8788	28.77	23.308	-0.013514	-0.0067568	0.10135
1034	9	2	2	2	34	5.1404	4.7308	1	46.909	25.058	1.6212	0.8649	37.222	33.987	-0.0067568	0	0.054054
1035	9	2	2	2	35	5.4541	4.6923	0	45.531	17.259	1.4604	0.85359	37.487	29.67	0	0	0.033784
1036	9	2	2	2	36	5.7679	4.6538	0	48.165	18.536	1.3483	0.85543	48.847	28.572	-0.013514	0	0.040541
1037	9	2	2	2	37	6.0816	4.6154	0	44.229	21.776	1.4378	0.85111	48.958	32.463	-0.0067568	0	0.040541
1038	9	2	2	2	38	6.3953	4.5769	0	51.178	27.176	1.3618	0.85437	41.598	37.311	-0.0067568	0	0.033784
1039	9	2	2	2	39	6.709	4.5385	0	39.107	32.583	1.6932	0.88465	24.148	27.729	0	0	0.081081
1040	9	2	2	2	40	7.0228	4.5	1	47.617	41.066	1.3879	0.87856	33.863	37.759	-0.013514	0	0.02027
1041	9	2	1	1	1	0.93836	-0.5	0	41.645	15.165	1.5586	0.90449	20.409	20.693	-0.0067568	0.02027	0.054054
1042	9	2	1	1	2	0.96242	-0.51282	1	24.647	17.971	1.1179	0.90457	35.232	22.124	0	0	0.033784
1043	9	2	1	1	3	0.98648	-0.52564	0	24.772	20.148	1.3588	0.91311	40.986	19.896	0	0	0.060811
1044	9	2	1	1	4	1.0105	-0.53846	1	22.894	16.396	1.2393	0.91317	25.268	22.657	0.013514	0.0067568	0.040541
1045	9	2	1	1	5	1.0346	-0.55128	1	23.073	30.334	1.2113	0.91504	33.551	24.423	-0.0067568	0	0.040541
1046	9	2	1	1	6	1.0587	-0.5641	0	25.603	29.688	1.1769	0.9448	39.694	24.603	0	0.0067568	0.047297
1047	9	2	1	1	7	1.0827	-0.57692	0	37.23	27.477	1.6668	0.92204	34.606	25.708	-0.02027	0.0067568	0.081081
1048	9	2	1	1	8	1.1068	-0.58974	1	32.136	22.68	1.205	0.90701	34.62	25.099	-0.02027	0.013514	0.047297
1049	9	2	1	1	9	1.1308	-0.60256	1	36.457	23.339	1.302	0.91894	36.322	23.007	-0.0067568	0	0.067568
1050	9	2	1	1	10	1.1549	-0.61538	1	23.391	23.961	1.1144	0.90388	52.241	21.798	-0.013514	-0.0067568	0.047297
1051	9	2	1	1	11	1.179	-0.62821	0	23.245	25.289	1.2073	0.90329	31.687	22.62	0	0	0.027027
1052	9	2	1	1	12	1.203	-0.64103	1	26.751	29.145	1.3477	0.89974	32.289	24.385	0	0.013514	0.074324
1053	9	2	1	1	13	1.2271	-0.65385	1	31.431	21.707	1.6274	0.92542	21.51	23.906	-0.013514	0.0067568	0.094595
1054	9	2	1	1	14	1.2511	-0.66667	0	22.414	17.153	1.232	0.9299	22.28	22.166	0	0	0.02027
1055	9	2	1	1	15	1.2752	-0.67949	0	31.272	21.562	1.705	0.92329	25.881	25.413	-0.0067568	0.0067568	0.087838
1056	9	2	1	1	16	1.2993	-0.69231	0	38.273	21.49	1.3495	0.92717	31.7	20.991	-0.013514	0	0.027027
1057	9	2	1	1	17	1.3233	-0.70513	1	39.015	27.508	1.7705	0.92166	26.421	23.149	-0.013514	0	0.081081
1058	9	2	1	1	18	1.3474	-0.71795	0	33.076	22.023	1.2984	0.92256	33.138	19.022	-0.0067568	-0.0067568	0.040541
1059	9	2	1	1	19	1.3714	-0.73077	0	23.034	25.088	1.1904	0.9154	30.617	23.494	0	-0.013514	0.040541
1060	9	2	1	1	20	1.3955	-0.74359	0	20.128	14.883	1.1674	0.9249	28.826	24.773	-0.0067568	-0.013514	0.047297
1061	9	2	1	1	21	1.4196	-0.75641	0	16.857	14.195	1.5281	0.9211	35.441	23.516	0	0.0067568	0.087838
1062	9	2	1	1	22	1.4436	-0.76923	0	18.082	15.999	1.3613	0.91718	54.773	24.675	0	0	0.027027
1063	9	2	1	1	23	1.4677	-0.78205	0	35.593	22.649	1.2174	0.93765	32.664	24.76	-0.0067568	0	0.027027
1064	9	2	1	1	24	1.4917	-0.79487	0	25.998	20.307	1.6095	0.94297	26.034	26.248	-0.0067568	0.0067568	0.067568
1065	9	2	1	1	25	1.5158	-0.80769	0	27.307	16.8	1.3202	0.90931	31.569	22.446	-0.013514	0	0.074324
1066	9	2	1	1	26	1.5399	-0.82051	0	25.709	19.993	1.5873	0.90546	26.367	27.232	0	0	0.067568
1067	9	2	1	1	27	1.5639	-0.83333	0	26.316	17.651	1.1729	0.87186	37.73	30.367	0	0	0.040541
1068	9	2	1	1	28	1.588	-0.84615	0	31.432	26.309	1.5787	0.92649	41.36	23.644	-0.013514	0	0.074324
1069	9	2	1	1	29	1.6121	-0.85897	0	32.12	18.071	1.5291	0.90846	31.498	27.691	-0.013514	0	0.067568
1070	9	2	1	1	30	1.6361	-0.87179	1	34.235	12.994	1.3951	0.91198	37.941	22.089	-0.0067568	0.0067568	0.094595
1071	9	2	1	1	31	1.6602	-0.88462	1	36.002	16.625	1.3018	0.90209	29.903	27.015	0	-0.0067568	0.040541
1072	9	2	1	1	32	1.6842	-0.89744	1	30.482	11.861	1.2488	0.93298	38.114	26.548	0	-0.0067568	0.054054
1073	9	2	1	1	33	1.7083	-0.91026	0	22.168	11.213	1.2104	0.91961	30.175	24.853	0	0	0.040541
1074	9	2	1	1	34	1.7324	-0.92308	1	10.762	13.91	1.2943	0.89959	25.623	27.922	0.0067568	-0.0067568	0.033784
1075	9	2	1	1	35	1.7564	-0.9359	1	22.633	18.686	1.156	0.93705	39.178	25.191	0	0	0.081081
1076	9	2	1	1	36	1.7805	-0.94872	1	24.385	17.385	1.2281	0.94729	35.861	25.365	0.0067568	0	0.081081
1077	9	2	1	1	37	1.8045	-0.96154	0	15.655	14.485	1.2776	0.93498	26.292	27.116	0.013514	0	0.040541
1078	9	2	1	1	38	1.8286	-0.97436	1	26.033	12.583	1.2056	0.93868	32.871	24.652	0	0	0.040541
1079	9	2	1	1	39	1.8527	-0.98718	1	26.143	17.106	1.4037	0.91669	23.074	15.653	-0.0067568	-0.0067568	0.040541
1080	9	2	1	1	40	1.8767	-1	1	31.795	21.497	0.7843	0.87302	5.6504	0.13866	-0.02027	-0.047297	0
1081	9	2	1	2	1	0.42934	-6	0	23.045	17.543	1.6612	0.93621	30.95	18.568	-0.0067568	0.013514	0.087838
1082	9	2	1	2	2	0.40631	-5.9615	1	23.705	20.239	1.3243	0.94235	37.934	24.892	-0.013514	-0.0067568	0.060811
1083	9	2	1	2	3	0.38328	-5.9231	0	34.111	19.547	1.3484	0.9202	41.901	30.256	0	0	0.054054
1084	9	2	1	2	4	0.36025	-5.8846	0	33.903	26.566	1.4718	0.91432	32.409	32.96	-0.013514	0	0.033784
1085	9	2	1	2	5	0.33722	-5.8462	0	29.228	22.518	1.271	0.93781	36.927	28.074	-0.013514	-0.0067568	0.10135
1086	9	2	1	2	6	0.31419	-5.8077	1	23.521	15.674	1.2393	0.94378	39.947	25.255	-0.013514	0	0.047297
1087	9	2	1	2	7	0.29115	-5.7692	1	15.538	15.587	1.408	0.94466	15.134	25.244	0.013514	0	0.040541
1088	9	2	1	2	8	0.26812	-5.7308	1	28.026	5.584	1.3052	0.91585	32.262	35.302	0	0	0.033784
1089	9	2	1	2	9	0.24509	-5.6923	1	25.457	14.935	1.0803	0.97191	41.655	23.796	-0.013514	-0.0067568	0.081081
1090	9	2	1	2	10	0.22206	-5.6538	0	33.192	17.607	1.6964	0.9258	31.569	32.326	-0.0067568	0.02027	0.074324
1091	9	2	1	2	11	0.19903	-5.6154	0	38.894	20.131	1.3769	0.96306	51.545	22.551	-0.013514	-0.0067568	0.033784
1092	9	2	1	2	12	0.176	-5.5769	0	37.71	19.784	1.1515	0.92671	59.066	28.342	-0.0067568	-0.0067568	0.047297
1093	9	2	1	2	13	0.15297	-5.5385	0	32.564	20.189	1.306	0.93573	46.715	25.408	-0.0067568	0	0.047297
1094	9	2	1	2	14	0.12994	-5.5	0	42.957	9.668	1.2757	0.919	52.2	30.982	-0.0067568	-0.013514	0.094595
1095	9	2	1	2	15	0.1069	-5.4615	1	39.836	18	1.3248	0.95615	35.439	30.066	-0.013514	0	0.040541
1096	9	2	1	2	16	0.083873	-5.4231	1	35.878	10.294	1.3858	0.93376	33.124	24.141	0	-0.0067568	0.074324
1097	9	2	1	2	17	0.060842	-5.3846	0	42.162	23.274	1.6297	0.94381	26.407	30.641	-0.013514	0.013514	0.10135
1098	9	2	1	2	18	0.03781	-5.3462	1	32.24	14.823	1.3072	0.93254	49.279	30.518	-0.0067568	-0.0067568	0.060811
1099	9	2	1	2	19	0.014779	-5.3077	1	32.065	18.718	1.2883	0.94132	35.108	30.483	0	-0.0067568	0.054054
1100	9	2	1	2	20	-0.0082523	-5.2692	0	34.635	16.72	1.2152	0.93465	42.655	29.128	0	0	0.060811
1101	9	2	1	2	21	-0.0082523	-5.2308	0	41.716	26.234	1.4131	0.94004	28.501	26.767	-0.013514	-0.0067568	0.054054
1102	9	2	1	2	22	-0.09354	-5.1923	1	41.571	13.857	1.3533	0.92416	28.449	26.266	-0.0067568	0	0.067568
1103	9	2	1	2	23	-0.17883	-5.1538	0	49.589	13.509	1.5744	0.9545	49.052	28.218	0	0.013514	0.087838
1104	9	2	1	2	24	-0.26412	-5.1154	1	51.12	12.315	1.4936	0.93674	27.083	30.249	-0.0067568	0.0067568	0.074324
1105	9	2	1	2	25	-0.3494	-5.0769	0	33.436	22.207	1.6015	0.9237	31.788	31.305	-0.013514	0.0067568	0.10135
1106	9	2	1	2	26	-0.43469	-5.0385	1	33.468	11.627	1.3282	0.94122	39.431	23.273	-0.013514	0	0.054054
1107	9	2	1	2	27	-0.51998	-5	1	41.905	18.436	1.3995	0.93477	36.282	31.048	0	0.013514	0.060811
1108	9	2	1	2	28	-0.60527	-4.9615	1	31.754	22.095	1.6698	0.95155	29.134	24.94	-0.0067568	0	0.10135
1109	9	2	1	2	29	-0.69055	-4.9231	0	39.912	19.276	1.3008	0.92085	34.419	26.498	-0.0067568	0	0.067568
1110	9	2	1	2	30	-0.77584	-4.8846	0	31.782	13.077	1.3263	0.93092	31.896	25.547	-0.013514	0.0067568	0.087838
1111	9	2	1	2	31	-0.86113	-4.8462	1	39.055	15.319	1.3552	0.91122	37.092	26.251	0	0.0067568	0.081081
1112	9	2	1	2	32	-0.94642	-4.8077	0	30.641	12.137	1.733	0.9337	31.755	25.736	-0.013514	0	0.094595
1113	9	2	1	2	33	-1.0317	-4.7692	0	31.653	22.102	1.3324	0.90892	19.607	37.988	0.0067568	0.0067568	0.047297
1114	9	2	1	2	34	-1.117	-4.7308	1	38.251	27.938	1.3843	0.90348	41.033	41.697	0	0	0.033784
1115	9	2	1	2	35	-1.2023	-4.6923	0	46.929	11.382	1.7887	0.93218	34.793	26.68	-0.0067568	0	0.10811
1116	9	2	1	2	36	-1.2876	-4.6538	1	39.658	9.5755	1.3321	0.89384	26.25	29.595	0	0	0.040541
1117	9	2	1	2	37	-1.3729	-4.6154	1	36.296	20.792	1.5782	0.89546	46.129	30.89	-0.013514	0	0.040541
1118	9	2	1	2	38	-1.4581	-4.5769	1	41.511	17.098	1.3011	0.8798	32.493	34.801	-0.0067568	0	0.054054
1119	9	2	1	2	39	-1.5434	-4.5385	0	33.928	21.179	1.3886	0.9035	36.323	39.28	0	0	0.0067568
1120	9	2	1	2	40	-1.6287	-4.5	0	34.858	14.297	1.3022	0.92149	29.262	29.047	-0.013514	0	0.081081
1121	10	2	2	1	1	-1.8783	0	0	22.803	17.149	1.4708	0.8535	40.175	35.189	-0.013514	0	0.060811
1122	10	2	2	1	2	-1.9265	0	0	12.035	17.792	1.4517	0.88859	42.565	40.653	-0.0067568	0	0.067568
1123	10	2	2	1	3	-1.9747	0	0	9.9609	17.628	1.5352	0.88563	29.869	27.671	0	0	0.060811
1124	10	2	2	1	4	-2.0228	0	1	9.9164	9.9693	1.4841	0.87246	44.763	24.337	-0.0067568	0	0.067568
1125	10	2	2	1	5	-2.071	0	0	10.005	14.675	1.4597	0.87446	43.965	27.98	-0.0067568	-0.0067568	0.047297
1126	10	2	2	1	6	-2.1192	0	0	10.154	7.4344	1.518	0.89753	39.709	31.154	-0.013514	0	0.060811
1127	10	2	2	1	7	-2.1673	0	0	13.961	13.598	1.5365	0.8561	43.229	37.327	-0.02027	0	0.054054
1128	10	2	2	1	8	-2.2155	0	0	12.557	8.791	1.4556	0.86702	35.732	29.783	-0.02027	0	0.094595
1129	10	2	2	1	9	-2.2636	0	1	18.432	19.331	1.4229	0.84405	59.445	37.456	-0.0067568	0	0.067568
1130	10	2	2	1	10	-2.3118	0	0	10.827	12.196	1.5317	0.8732	32.831	34.408	-0.0067568	0	0.074324
1131	10	2	2	1	11	-2.36	0	0	10.038	10.519	1.4899	0.86131	36.066	30.739	-0.013514	0	0.067568
1132	10	2	2	1	12	-2.4081	0	0	10.057	16.748	1.5385	0.89622	30.753	25.619	-0.0067568	0	0.081081
1133	10	2	2	1	13	-2.4563	0	1	20.449	10.818	1.5307	0.87376	32.808	31.129	0	0	0.047297
1134	10	2	2	1	14	-2.5045	0	0	8.1556	15.509	1.55	0.90404	32.595	22.865	-0.0067568	0	0.074324
1135	10	2	2	1	15	-2.5526	0	1	10.773	11.28	1.5163	0.8674	27.368	28.16	-0.0067568	0	0.060811
1136	10	2	2	1	16	-2.6008	0	0	14.017	10.485	1.5543	0.87648	33.647	25.771	-0.0067568	0	0.060811
1137	10	2	2	1	17	-2.6489	0	1	11.183	6.9182	1.4601	0.90674	45.901	31.484	-0.0067568	0	0.060811
1138	10	2	2	1	18	-2.6971	0	0	20.977	10.192	1.5346	0.84778	40.469	34.444	-0.0067568	0	0.047297
1139	10	2	2	1	19	-2.7453	0	1	10.209	16.787	1.497	0.86828	44.774	35.408	-0.013514	-0.0067568	0.060811
1140	10	2	2	1	20	-2.7934	0	0	11.612	12.12	1.5438	0.86221	39.427	35.814	-0.013514	0	0.060811
1141	10	2	2	1	21	-2.8416	0	1	14.688	14.403	1.504	0.87378	45.162	38.3	-0.013514	-0.0067568	0.040541
1142	10	2	2	1	22	-2.8898	0	0	27.16	13.053	1.4025	0.84601	46.935	34.522	-0.013514	0	0.040541
1143	10	2	2	1	23	-2.9379	0	1	11.694	12.213	1.4855	0.86334	32.75	39.909	-0.02027	-0.0067568	0.047297
1144	10	2	2	1	24	-2.9861	0	1	19.858	12.908	1.4581	0.85822	38.232	28.498	0	-0.0067568	0.047297
1145	10	2	2	1	25	-3.0342	0	0	15.297	9.0821	1.477	0.85073	40.793	36.727	-0.013514	-0.0067568	0.047297
1146	10	2	2	1	26	-3.0824	0	0	17.785	10.282	1.5136	0.85365	36.336	25.304	-0.0067568	-0.0067568	0.054054
1147	10	2	2	1	27	-3.1306	0	0	29.566	6.6417	1.4931	0.83852	27.585	28.746	-0.02027	0	0.040541
1148	10	2	2	1	28	-3.1787	0	0	28.419	17.652	1.4105	0.83953	38.422	33.829	-0.0067568	0	0.040541
1149	10	2	2	1	29	-3.2269	0	1	14.071	13.381	1.4502	0.84296	36.568	26.835	-0.0067568	-0.0067568	0.067568
1150	10	2	2	1	30	-3.2751	0	0	21.007	12.423	1.399	0.85289	42.358	33.949	-0.013514	0	0.054054
1151	10	2	2	1	31	-3.3232	0	0	19.935	13.64	1.4134	0.82742	53.88	38.497	-0.013514	0	0.060811
1152	10	2	2	1	32	-3.3714	0	0	20.27	15.157	1.424	0.84922	48.865	33.465	-0.0067568	0	0.047297
1153	10	2	2	1	33	-3.4196	0	0	17.635	16.734	1.4967	0.8552	35.608	26.591	0	-0.0067568	0.054054
1154	10	2	2	1	34	-3.4677	0	1	8.7306	9.8961	1.4172	0.82869	40.892	30.467	-0.013514	0	0.047297
1155	10	2	2	1	35	-3.5159	0	1	9.3987	11.922	1.4805	0.88828	53.192	44.236	-0.0067568	0	0.054054
1156	10	2	2	1	36	-3.564	0	1	12.695	7.5652	1.4806	0.8316	28.078	16.265	-0.0067568	0	0.074324
1157	10	2	2	1	37	-3.6122	0	0	8.1788	16.406	1.5131	0.86925	39.509	23.509	0	0	0.094595
1158	10	2	2	1	38	-3.6604	0	1	7.2313	16.173	1.419	0.84531	47.68	29.034	-0.0067568	0	0.067568
1159	10	2	2	1	39	-3.7085	0	0	6.5398	19.865	1.4753	0.88472	52.083	25.194	0	0	0.060811
1160	10	2	2	1	40	-3.7567	0	0	8.6402	6.9454	1.5509	0.88232	37.817	20.651	0	0	0.074324
1161	10	2	2	2	1	-0.31521	3	0	21.491	11.391	1.5221	0.90574	45.894	34.948	-0.0067568	0	0.040541
1162	10	2	2	2	2	-0.33683	3.0385	0	8.313	5.748	1.5305	0.91039	43.06	23.871	-0.0067568	0	0.067568
1163	10	2	2	2	3	-0.35845	3.0769	0	13.734	14.328	1.5934	0.90487	53.149	26.506	0	0	0.067568
1164	10	2	2	2	4	-0.38008	3.1154	0	11.818	13.322	1.577	0.88672	45.321	23.086	-0.0067568	0	0.067568
1165	10	2	2	2	5	-0.4017	3.1538	0	10.387	16.118	1.5403	0.88665	52.91	25.783	-0.0067568	0	0.060811
1166	10	2	2	2	6	-0.42332	3.1923	0	10.611	13.48	1.5042	0.875	47.201	29.881	-0.0067568	-0.0067568	0.047297
1167	10	2	2	2	7	-0.44495	3.2308	0	11.644	13.22	1.4791	0.88327	43.695	27.469	-0.0067568	0	0.067568
1168	10	2	2	2	8	-0.46657	3.2692	0	7.0065	13.627	1.5538	0.90732	41.798	21.311	-0.0067568	0	0.067568
1169	10	2	2	2	9	-0.48819	3.3077	0	13.678	11.816	1.4716	0.8643	55.705	30.759	-0.0067568	0	0.054054
1170	10	2	2	2	10	-0.50982	3.3462	1	9.9181	14.315	1.5743	0.89044	38.861	24.872	0	0	0.074324
1171	10	2	2	2	11	-0.53144	3.3846	0	9.3344	20.015	1.5123	0.87468	46.875	22.721	0	0	0.067568
1172	10	2	2	2	12	-0.55306	3.4231	1	6.2315	20.028	1.5537	0.90508	41.357	24.941	-0.0067568	-0.0067568	0.047297
1173	10	2	2	2	13	-0.57469	3.4615	0	5.2904	11.208	1.5499	0.86617	31.637	19.696	-0.18243	0	0.081081
1174	10	2	2	2	14	-0.59631	3.5	0	4.8312	12.924	1.55	0.86923	40.119	22.728	0	-0.13514	0.054054
1175	10	2	2	2	15	-0.61793	3.5385	1	9.3604	7.141	1.5689	0.85872	41.559	27.793	-0.16892	0	0.047297
1176	10	2	2	2	16	-0.63956	3.5769	0	9.02	14.371	1.5469	0.87641	44.628	32.766	-0.0067568	0	0.067568
1177	10	2	2	2	17	-0.66118	3.6154	0	10.33	15.641	1.4833	0.91377	38.257	24.834	-0.013514	-0.013514	0.054054
1178	10	2	2	2	18	-0.6828	3.6538	0	8.4368	11.176	1.4995	0.8596	39.563	38.114	-0.013514	0	0.054054
1179	10	2	2	2	19	-0.70443	3.6923	0	10.362	11.765	1.509	0.83183	38.679	25.037	-0.0067568	-0.013514	0.047297
1180	10	2	2	2	20	-0.72605	3.7308	0	24.624	9.3225	1.4998	0.86109	45.459	38.411	-0.0067568	-0.0067568	0.033784
1181	10	2	2	2	21	-0.72605	3.7692	0	8.4215	10.881	1.6002	0.88055	36.058	25.359	-0.0067568	-0.013514	0.067568
1182	10	2	2	2	22	-0.70071	3.8077	0	12.373	7.9324	1.4215	0.84602	48.142	42.663	-0.013514	-0.0067568	0.067568
1183	10	2	2	2	23	-0.67537	3.8462	0	12.322	13.968	1.4958	0.85707	33.874	25.948	-0.02027	0	0.040541
1184	10	2	2	2	24	-0.65002	3.8846	0	5.2469	9.8695	1.5326	0.86019	35.126	31.716	-0.0067568	0	0.067568
1185	10	2	2	2	25	-0.62468	3.9231	1	10.533	14.549	1.5646	0.85596	26.815	36.277	-0.02027	-0.013514	0.054054
1186	10	2	2	2	26	-0.59934	3.9615	0	4.5712	6.545	1.635	0.89773	22.145	36.014	-0.013514	0	0.047297
1187	10	2	2	2	27	-0.574	4	1	6.892	8.3307	1.5683	0.83994	42.866	25.22	0	0	0.067568
1188	10	2	2	2	28	-0.54865	4.0385	1	7.3827	11.208	1.4929	0.87731	37.86	23.398	0	-0.013514	0.074324
1189	10	2	2	2	29	-0.52331	4.0769	1	16.17	11.19	1.4996	0.82793	35.007	37.245	-0.013514	-0.013514	0.054054
1190	10	2	2	2	30	-0.49797	4.1154	0	6.2697	10.189	1.6482	0.86962	37.488	44.043	-0.16892	-0.11486	0.060811
1191	10	2	2	2	31	-0.47263	4.1538	0	8.0975	11.205	1.4679	0.89103	28.749	17.962	0	-0.0067568	0.087838
1192	10	2	2	2	32	-0.44729	4.1923	0	13.639	13.788	1.5043	0.84853	26.795	23.79	0	-0.02027	0.067568
1193	10	2	2	2	33	-0.42194	4.2308	0	21.82	12.665	1.5506	0.8414	23.904	30.726	-0.013514	-0.013514	0.060811
1194	10	2	2	2	34	-0.3966	4.2692	0	20.228	11.996	1.5244	0.85783	33.144	19.073	0	0	0.060811
1195	10	2	2	2	35	-0.37126	4.3077	0	6.7281	18.12	1.5409	0.83494	25.018	18.823	0	-0.0067568	0.074324
1196	10	2	2	2	36	-0.34592	4.3462	0	19.876	11.628	1.4617	0.85967	35.457	30.909	-0.0067568	-0.0067568	0.054054
1197	10	2	2	2	37	-0.32058	4.3846	0	14.252	11.303	1.5435	0.84003	35.243	24.585	0	0	0.067568
1198	10	2	2	2	38	-0.29523	4.4231	1	8.7891	11.098	1.5256	0.85487	40.507	22.716	-0.0067568	0	0.054054
1199	10	2	2	2	39	-0.26989	4.4615	1	8.4103	18.807	1.659	0.89221	37.996	13.477	0	0	0.081081
1200	10	2	2	2	40	-0.24455	4.5	1	9.7047	13.656	1.5921	0.85995	31.505	25.207	-0.15541	-0.013514	0.054054
1201	10	2	1	1	1	1.6561	-0.5	0	29.366	19.521	1.3995	0.84001	56.022	28.179	0	0	0.10135
1202	10	2	1	1	2	1.6986	-0.51282	0	33.594	14.071	1.5492	0.82693	41.19	21.572	0	0	0.060811
1203	10	2	1	1	3	1.7411	-0.52564	0	38.182	11.382	1.4729	0.82075	31.915	25.869	0	0	0.074324
1204	10	2	1	1	4	1.7835	-0.53846	0	41.448	15.422	1.2891	0.83249	64.638	34.951	0	0	0.074324
1205	10	2	1	1	5	1.826	-0.55128	1	22.497	17.953	1.4688	0.8283	24.263	22.804	-0.0067568	0	0.081081
1206	10	2	1	1	6	1.8685	-0.5641	0	31.13	13.057	1.5424	0.82583	27.46	25.376	-0.0067568	-0.0067568	0.060811
1207	10	2	1	1	7	1.9109	-0.57692	0	27.784	12.89	1.4818	0.83117	35.158	29.441	0	0	0.067568
1208	10	2	1	1	8	1.9534	-0.58974	0	27.857	14.762	1.4614	0.82449	56.988	22.165	0	0	0.094595
1209	10	2	1	1	9	1.9959	-0.60256	0	23.545	18.556	1.459	0.84143	59.583	28.449	0	0	0.14865
1210	10	2	1	1	10	2.0383	-0.61538	1	27.377	15.85	1.4958	0.82865	31.904	25.026	-0.0067568	0	0.067568
1211	10	2	1	1	11	2.0808	-0.62821	1	32.427	11.407	1.4058	0.8181	57.401	31.28	-0.0067568	0	0.067568
1212	10	2	1	1	12	2.1233	-0.64103	0	25.673	15.426	1.4711	0.82177	39.46	23.062	-0.0067568	0	0.10135
1213	10	2	1	1	13	2.1657	-0.65385	1	30.107	8.2199	1.3682	0.8062	59.66	27.722	0	0	0.074324
1214	10	2	1	1	14	2.2082	-0.66667	0	25.006	25.505	1.4974	0.83463	40.62	25.972	0	0	0.10135
1215	10	2	1	1	15	2.2507	-0.67949	1	40.681	12.24	1.4072	0.80122	45.858	27.991	0	-0.0067568	0.087838
1216	10	2	1	1	16	2.2931	-0.69231	0	32.714	17.986	1.5216	0.81905	50.209	23.964	0	0	0.094595
1217	10	2	1	1	17	2.3356	-0.70513	1	22.045	21.089	1.4888	0.8466	42.56	22.61	0	0	0.11486
1218	10	2	1	1	18	2.378	-0.71795	1	32.374	7.9717	1.5284	0.84845	42.791	26.346	0	0	0.087838
1219	10	2	1	1	19	2.4205	-0.73077	0	30.381	25.126	1.5649	0.86862	40.584	27.684	0	0	0.094595
1220	10	2	1	1	20	2.463	-0.74359	1	35.011	11.6	1.5458	0.80345	30.695	35.781	0	0	0.067568
1221	10	2	1	1	21	2.5054	-0.75641	1	39.244	21.394	1.5106	0.80294	32.189	41.198	0	0	0.067568
1222	10	2	1	1	22	2.5479	-0.76923	0	36.231	12.811	1.5514	0.81669	24.11	27.442	0	0	0.074324
1223	10	2	1	1	23	2.5904	-0.78205	0	21.098	20.45	1.4572	0.87825	46.822	36.321	0	0	0.067568
1224	10	2	1	1	24	2.6328	-0.79487	0	35.693	18.697	1.4988	0.81156	39.569	25.772	0	0	0.081081
1225	10	2	1	1	25	2.6753	-0.80769	0	29.859	12.775	1.5098	0.80436	27.792	31.343	-0.0067568	0	0.067568
1226	10	2	1	1	26	2.7178	-0.82051	0	32.662	15.335	1.455	0.83256	38.78	34.009	0	0	0.074324
1227	10	2	1	1	27	2.7602	-0.83333	0	28.454	15.07	1.4375	0.82461	58.714	31.228	0	0	0.10811
1228	10	2	1	1	28	2.8027	-0.84615	0	21	16.585	1.4686	0.84205	47.078	24.802	0	-0.0067568	0.14865
1229	10	2	1	1	29	2.8452	-0.85897	1	29.31	16.305	1.4743	0.84247	43.622	34.356	0	0	0.087838
1230	10	2	1	1	30	2.8876	-0.87179	1	26.205	29.961	1.4749	0.8411	43.228	28.256	0	0	0.060811
1231	10	2	1	1	31	2.9301	-0.88462	0	31.22	16.255	1.4418	0.83879	40.088	33.408	-0.0067568	0	0.067568
1232	10	2	1	1	32	2.9726	-0.89744	0	30.609	9.7474	1.4453	0.84804	52.052	35.243	0	0	0.067568
1233	10	2	1	1	33	3.015	-0.91026	0	25.173	24.866	1.8375	0.87493	20.297	39.446	0	0	0.12838
1234	10	2	1	1	34	3.0575	-0.92308	1	18.691	16.596	1.4121	0.8035	34.376	28.913	0	0	0.067568
1235	10	2	1	1	35	3.1	-0.9359	0	28.948	8.8426	1.4626	0.80106	33.645	26.942	-0.0067568	-0.0067568	0.040541
1236	10	2	1	1	36	3.1424	-0.94872	0	24.61	6.845	1.5476	0.81486	22.572	20.147	-0.0067568	0	0.081081
1237	10	2	1	1	37	3.1849	-0.96154	0	16.807	7.0578	1.4248	0.83966	41.474	21.523	0	0	0.12162
1238	10	2	1	1	38	3.2273	-0.97436	1	18.202	10.066	1.5456	0.8433	28.837	23.876	0	0	0.081081
1239	10	2	1	1	39	3.2698	-0.98718	1	31.174	14.538	1.4184	0.8167	35.565	30.765	-0.0067568	0	0.047297
1240	10	2	1	1	40	3.3123	-1	1	25.073	10.679	1.532	0.83941	24.895	31.659	0	-0.0067568	0.067568
1241	10	2	1	2	1	2.3702	-7	0	35.77	7.3086	1.4388	0.81288	50.742	26.067	0	0	0.067568
1242	10	2	1	2	2	2.2716	-6.9231	1	22.344	17.912	1.5165	0.81534	33.816	34.244	-0.0067568	0	0.060811
1243	10	2	1	2	3	2.173	-6.8462	0	18.286	12.64	1.5826	0.84946	31.876	30.255	-0.0067568	0	0.067568
1244	10	2	1	2	4	2.0744	-6.7692	1	25.641	8.0324	1.5697	0.83668	28.443	25.597	-0.0067568	0	0.081081
1245	10	2	1	2	5	1.9758	-6.6923	0	22.981	26.488	1.6475	0.87757	29.696	26.411	0	0	0.087838
1246	10	2	1	2	6	1.8771	-6.6154	0	27.487	12.426	1.4825	0.85428	34.887	26.063	0	0	0.10135
1247	10	2	1	2	7	1.7785	-6.5385	0	22.351	11.663	1.6174	0.81626	33.444	44.301	-0.0067568	0	0.054054
1248	10	2	1	2	8	1.6799	-6.4615	0	28.354	8.3556	1.4623	0.79884	46.056	48.378	-0.0067568	-0.0067568	0.054054
1249	10	2	1	2	9	1.5813	-6.3846	0	16.712	10.371	1.5424	0.86917	50.763	28.799	0	0	0.081081
1250	10	2	1	2	10	1.4827	-6.3077	0	22.14	14.631	1.4904	0.89839	51.436	30.289	0	0	0.13514
1251	10	2	1	2	11	1.3841	-6.2308	1	11.065	11.62	1.4469	0.86966	55.254	24.468	0	0	0.13514
1252	10	2	1	2	12	1.2855	-6.1538	0	13.704	17.009	1.4639	0.83943	54.657	35.29	-0.0067568	-0.0067568	0.094595
1253	10	2	1	2	13	1.1868	-6.0769	0	15.298	6.9457	1.507	0.83065	49.402	25.788	0	-0.013514	0.10135
1254	10	2	1	2	14	1.0882	-6	0	13.828	22.161	1.471	0.87054	58.117	29.612	0	0	0.094595
1255	10	2	1	2	15	0.98961	-5.9231	0	16.636	22.502	1.4984	0.86497	50.671	37.014	-0.0067568	0	0.060811
1256	10	2	1	2	16	0.89099	-5.8462	1	24.587	24.158	1.4247	0.83793	62.351	32.684	-0.0067568	0	0.10135
1257	10	2	1	2	17	0.79238	-5.7692	0	15.675	11.868	1.6442	0.8756	39.392	26.423	0	0	0.10811
1258	10	2	1	2	18	0.69377	-5.6923	0	12.35	9.8833	1.555	0.86704	51.391	23.927	0	0	0.12162
1259	10	2	1	2	19	0.59515	-5.6154	0	13.394	13.791	1.6269	0.88746	41.057	38.546	-0.0067568	0	0.11486
1260	10	2	1	2	20	0.49654	-5.5385	0	17.86	14.391	1.5026	0.85257	41.643	45.312	-0.013514	-0.0067568	0.067568
1261	10	2	1	2	21	0.49654	-5.4615	0	28.844	14.15	1.3717	0.81975	59.588	38.024	-0.0067568	-0.013514	0.067568
1262	10	2	1	2	22	0.6619	-5.3846	0	12.945	13.067	1.5745	0.86523	53.275	29.987	-0.0067568	0	0.10811
1263	10	2	1	2	23	0.82725	-5.3077	0	21.277	9.9982	1.6933	0.86038	34.166	38.684	-0.013514	0	0.067568
1264	10	2	1	2	24	0.99261	-5.2308	0	31.532	11.101	1.4846	0.84769	44.482	37.37	0	0	0.081081
1265	10	2	1	2	25	1.158	-5.1538	1	25.842	5.3849	1.5062	0.83363	47.857	30.252	-0.0067568	-0.0067568	0.074324
1266	10	2	1	2	26	1.3233	-5.0769	1	7.9856	7.7931	1.625	0.85498	36.003	23.849	-0.0067568	0	0.10135
1267	10	2	1	2	27	1.4887	-5	1	16.348	14.787	1.5255	0.90104	37.576	28.524	-0.013514	-0.0067568	0.074324
1268	10	2	1	2	28	1.654	-4.9231	1	23.203	12.596	1.5157	0.83768	42.369	33.131	-0.0067568	-0.0067568	0.054054
1269	10	2	1	2	29	1.8194	-4.8462	0	16.99	21.404	1.5426	0.84214	41.021	24.626	0	-0.0067568	0.094595
1270	10	2	1	2	30	1.9848	-4.7692	1	14.763	14.237	1.583	0.80511	29.221	26.036	-0.02027	-0.0067568	0.087838
1271	10	2	1	2	31	2.1501	-4.6923	0	23.319	17.265	1.6056	0.79506	32.605	24.116	-0.027027	0	0.081081
1272	10	2	1	2	32	2.3155	-4.6154	0	14.189	17.424	1.528	0.83039	35.925	34.539	-0.013514	-0.013514	0.074324
1273	10	2	1	2	33	2.4808	-4.5385	0	17.117	15.603	1.5795	0.83276	20.429	34.131	-0.02027	-0.013514	0.060811
1274	10	2	1	2	34	2.6462	-4.4615	0	12.789	10.243	1.544	0.82933	31.387	23.566	0	-0.013514	0.081081
1275	10	2	1	2	35	2.8116	-4.3846	1	16.395	9.7999	1.5629	0.86926	30.695	29.857	-0.0067568	0	0.067568
1276	10	2	1	2	36	2.9769	-4.3077	0	15.863	12.098	1.4937	0.84096	30.339	28.259	-0.0067568	0	0.067568
1277	10	2	1	2	37	3.1423	-4.2308	0	15.735	17.656	1.5449	0.85222	36.562	32.636	-0.013514	-0.0067568	0.067568
1278	10	2	1	2	38	3.3076	-4.1538	0	8.2613	13.607	1.5096	0.8446	41.972	31.155	-0.013514	-0.0067568	0.040541
1279	10	2	1	2	39	3.473	-4.0769	0	10.604	11.51	1.4771	0.8676	44.646	27.813	-0.0067568	0	0.060811
1280	10	2	1	2	40	3.6384	-4	1	15.735	13.698	1.4282	0.83085	51.566	30.879	-0.013514	-0.013514	0.047297
1281	11	2	2	1	1	-2.2726	7	0	27.077	25.379	1.2996	0.7663	38.477	20.588	0	0.0067568	0.054054
1282	11	2	2	1	2	-2.3308	7.1795	0	34.293	22.604	1.227	0.7773	66.646	16.503	0	0.0067568	0.054054
1283	11	2	2	1	3	-2.3891	7.359	0	26.266	30.883	1.381	0.77907	44.718	19.745	0.0067568	0.0067568	0.047297
1284	11	2	2	1	4	-2.4474	7.5385	0	29.553	17.099	1.251	0.77099	42.417	14.805	0.027027	-0.013514	0.094595
1285	11	2	2	1	5	-2.5056	7.7179	0	23.187	24.788	1.2283	0.76682	63.071	20.24	0	0	0.047297
1286	11	2	2	1	6	-2.5639	7.8974	0	49.303	15.671	1.1833	0.7664	42.217	13.741	0.013514	-0.0067568	0.067568
1287	11	2	2	1	7	-2.6222	8.0769	1	28.859	33.396	1.2154	0.78586	45.041	33.573	0.0067568	0	0.047297
1288	11	2	2	1	8	-2.6805	8.2564	0	29.586	25.226	1.1148	0.75819	42.949	27.039	0.0067568	-0.0067568	0.060811
1289	11	2	2	1	9	-2.7387	8.4359	0	14.819	23.826	1.3201	0.77389	65.247	16.168	-0.0067568	0	0.047297
1290	11	2	2	1	10	-2.797	8.6154	0	25.64	15.953	1.1434	0.74738	50.57	14.811	0.02027	-0.0067568	0.087838
1291	11	2	2	1	11	-2.8553	8.7949	1	37.825	33.048	1.2903	0.78222	71.279	23.144	0	0.0067568	0.040541
1292	11	2	2	1	12	-2.9135	8.9744	0	29.733	31.19	1.3538	0.76775	74.407	20.845	0	0	0.027027
1293	11	2	2	1	13	-2.9718	9.1538	0	29.058	24.195	1.2182	0.78915	45.566	16.727	0.0067568	-0.0067568	0.067568
1294	11	2	2	1	14	-3.0301	9.3333	0	36.337	24.57	1.0718	0.7525	50.131	11.053	0.02027	-0.0067568	0.040541
1295	11	2	2	1	15	-3.0883	9.5128	0	34.184	21.595	1.0814	0.76893	94.247	19.603	-0.0067568	-0.0067568	0.040541
1296	11	2	2	1	16	-3.1466	9.6923	0	54.851	26.568	1.2947	0.75613	46.77	16.11	0.0067568	-0.02027	0.087838
1297	11	2	2	1	17	-3.2049	9.8718	0	36.033	36.334	1.3001	0.76503	69.904	24.736	-0.013514	-0.0067568	0.040541
1298	11	2	2	1	18	-3.2632	10.051	0	28.936	23.962	1.1751	0.76171	45.492	29.494	0.02027	-0.0067568	0.047297
1299	11	2	2	1	19	-3.3214	10.231	0	25.429	17.955	1.3201	0.77886	44.825	21.727	0.0067568	-0.0067568	0.054054
1300	11	2	2	1	20	-3.3797	10.41	0	37.185	27.394	1.2387	0.77328	70.508	19.137	0	0.0067568	0.047297
1301	11	2	2	1	21	-3.438	10.59	0	37.074	16.115	1.2921	0.75204	60.546	15.542	0.0067568	-0.0067568	0.067568
1302	11	2	2	1	22	-3.4962	10.769	1	31.359	21.4	1.4297	0.76901	58.772	14.665	0	0	0.047297
1303	11	2	2	1	23	-3.5545	10.949	0	38.002	24.693	1.1546	0.76298	62.23	8.8712	-0.0067568	-0.013514	0.081081
1304	11	2	2	1	24	-3.6128	11.128	1	57.717	10.712	1.1385	0.75353	64.234	7.4045	0.0067568	-0.013514	0.040541
1305	11	2	2	1	25	-3.6711	11.308	0	55.482	14.427	1.4804	0.77555	48.614	11.082	-0.013514	0	0.02027
1306	11	2	2	1	26	-3.7293	11.487	0	52.348	12.668	1.2228	0.73389	50.016	3.5405	0	-0.013514	0.081081
1307	11	2	2	1	27	-3.7876	11.667	0	35.961	14.175	1.3781	0.76299	72.297	8.6875	-0.0067568	-0.0067568	0.040541
1308	11	2	2	1	28	-3.8459	11.846	0	36.611	23.612	1.0403	0.76083	61.009	8.104	0.013514	-0.02027	0.047297
1309	11	2	2	1	29	-3.9041	12.026	0	36.196	16.065	1.2337	0.73801	62.771	7.6009	-0.0067568	-0.013514	0.033784
1310	11	2	2	1	30	-3.9624	12.205	1	45.872	19.932	1.2531	0.73958	64.845	9.0305	-0.0067568	-0.0067568	0.047297
1311	11	2	2	1	31	-4.0207	12.385	0	56.229	12.845	1.0678	0.75336	116.57	4.1932	-0.0067568	0	0.033784
1312	11	2	2	1	32	-4.0789	12.564	0	38.248	19.106	1.1281	0.74337	44.834	7.7097	0.013514	-0.0067568	0.074324
1313	11	2	2	1	33	-4.1372	12.744	0	20.031	21.384	1.5019	0.76309	43.988	9.6458	0	0	0.067568
1314	11	2	2	1	34	-4.1955	12.923	0	43.019	26.822	1.1353	0.75803	41.885	9.6595	0.013514	-0.013514	0.047297
1315	11	2	2	1	35	-4.2538	13.103	0	28.365	24.047	1.3476	0.75403	64.026	5.6802	0	0	0.047297
1316	11	2	2	1	36	-4.312	13.282	0	21.475	15.177	1.2388	0.75538	49.331	4.1052	-0.013514	-0.02027	0.067568
1317	11	2	2	1	37	-4.3703	13.462	0	51.742	13.37	1.5043	0.73914	83.646	7.7482	-0.0067568	0	0.060811
1318	11	2	2	1	38	-4.4286	13.641	1	51.683	13.306	1.2382	0.75289	68.403	8.4173	-0.0067568	-0.02027	0.02027
1319	11	2	2	1	39	-4.4868	13.821	0	51.272	15.253	1.2827	0.76509	41.598	11.178	-0.0067568	-0.027027	0.0067568
1320	11	2	2	1	40	-4.5451	14	1	28.365	15.892	1.3904	0.75494	41.132	6.976	-0.0067568	-0.013514	0.033784
1321	11	2	2	2	1	-0.42395	24	0	32.052	30.612	1.2375	0.74459	101.37	24.914	0	0	0.033784
1322	11	2	2	2	2	-0.41417	23.846	1	54.115	15.237	1.253	0.74385	68.566	14.888	-0.0067568	0	0.047297
1323	11	2	2	2	3	-0.40439	23.692	0	42.937	26.16	1.1723	0.78086	70.117	18.608	0	0	0.040541
1324	11	2	2	2	4	-0.39461	23.538	0	38.015	21.638	1.359	0.75733	66.614	9.1915	0	-0.0067568	0.054054
1325	11	2	2	2	5	-0.38483	23.385	0	20.896	23.005	1.2318	0.74084	36.163	19.942	0.0067568	-0.0067568	0.047297
1326	11	2	2	2	6	-0.37505	23.231	1	31.968	24.824	1.377	0.73718	70.217	18.403	-0.0067568	0	0.033784
1327	11	2	2	2	7	-0.36527	23.077	1	52.032	25.3	1.5696	0.76554	64.484	14.127	-0.0067568	-0.0067568	0.047297
1328	11	2	2	2	8	-0.35549	22.923	0	51.695	25.142	1.1589	0.75485	56.161	10.923	0	0	0.040541
1329	11	2	2	2	9	-0.34571	22.769	0	58.538	18.609	1.3168	0.74165	98.432	13.85	-0.0067568	-0.02027	0.033784
1330	11	2	2	2	10	-0.33593	22.615	0	34.474	17.515	1.075	0.75787	81.096	9.4141	-0.0067568	0	0.054054
1331	11	2	2	2	11	-0.32615	22.462	0	45.301	24.035	1.4519	0.77301	63.994	20.358	-0.0067568	-0.0067568	0.054054
1332	11	2	2	2	12	-0.31637	22.308	0	34.341	27.674	1.3795	0.7589	92.1	26.675	-0.0067568	0	0.013514
1333	11	2	2	2	13	-0.30659	22.154	1	30.551	36.444	1.4983	0.80763	71.024	37.356	-0.0067568	0.0067568	0.027027
1334	11	2	2	2	14	-0.29681	22	0	34.582	24.494	1.1719	0.76063	43.87	22.683	0.0067568	-0.013514	0.060811
1335	11	2	2	2	15	-0.28703	21.846	0	27.976	21.871	1.3523	0.77868	112.46	22.513	0	0	0.040541
1336	11	2	2	2	16	-0.27726	21.692	0	34.568	22.164	1.1419	0.76449	51.545	17.87	-0.0067568	-0.0067568	0.047297
1337	11	2	2	2	17	-0.26748	21.538	0	29.526	28.13	1.2528	0.76412	49.605	27.994	0	-0.013514	0.060811
1338	11	2	2	2	18	-0.2577	21.385	0	42.262	25.082	1.1859	0.75014	109.01	27.628	-0.0067568	0	0.027027
1339	11	2	2	2	19	-0.24792	21.231	0	23.155	27.126	1.4053	0.74728	46.276	20.729	0	0.0067568	0.033784
1340	11	2	2	2	20	-0.23814	21.077	1	33.909	23.898	1.2778	0.75508	56.781	9.3791	0	-0.013514	0.054054
1341	11	2	2	2	21	-0.23814	20.923	1	44.407	25.684	1.3772	0.76894	52.46	23.352	0	-0.0067568	0.054054
1342	11	2	2	2	22	-0.22677	20.769	0	30.978	23.454	1.0938	0.76099	121.81	16.996	-0.0067568	0	0.033784
1343	11	2	2	2	23	-0.21541	20.615	0	36.135	31.441	1.2897	0.76579	64.564	38.566	0	-0.0067568	0.027027
1344	11	2	2	2	24	-0.20405	20.462	0	31.487	21.68	1.6402	0.76301	75.695	15.516	-0.0067568	0	0.054054
1345	11	2	2	2	25	-0.19268	20.308	0	50.567	21.241	1.1476	0.7735	47.136	18.727	0.013514	-0.013514	0.047297
1346	11	2	2	2	26	-0.18132	20.154	0	34.986	25.685	1.4598	0.77289	89.401	25.361	-0.0067568	0	0.02027
1347	11	2	2	2	27	-0.16996	20	1	29.421	19.329	1.4907	0.77	80.428	29.683	0	-0.0067568	0.027027
1348	11	2	2	2	28	-0.15859	19.846	0	43.667	13.544	1.2056	0.75961	72.851	12.061	0.0067568	-0.0067568	0.067568
1349	11	2	2	2	29	-0.14723	19.692	0	43.129	15.954	1.0833	0.75857	78.126	14.155	0	-0.027027	0.040541
1350	11	2	2	2	30	-0.13587	19.538	0	33.83	22.216	1.4268	0.7541	95.356	18.764	-0.0067568	-0.027027	0.094595
1351	11	2	2	2	31	-0.12451	19.385	0	46.871	26.697	1.1615	0.74646	73.453	17.305	0.0067568	-0.013514	0.060811
1352	11	2	2	2	32	-0.11314	19.231	1	36.669	24.202	1.5537	0.769	95.089	13.318	-0.0067568	0.0067568	0.040541
1353	11	2	2	2	33	-0.10178	19.077	1	56.951	27.322	1.3497	0.76844	53.616	15.897	0	0.0067568	0.033784
1354	11	2	2	2	34	-0.090416	18.923	0	48.084	27.502	1.2954	0.77821	60.257	17.392	-0.0067568	-0.013514	0.074324
1355	11	2	2	2	35	-0.079053	18.769	1	42.098	27.15	1.4436	0.78291	71.914	23.311	-0.0067568	0	0.027027
1356	11	2	2	2	36	-0.06769	18.615	1	43.381	13.937	1.4041	0.76998	64.436	14.965	0	-0.0067568	0.054054
1357	11	2	2	2	37	-0.056327	18.462	1	46.088	26.532	1.5418	0.78252	92.663	25.247	0	-0.0067568	0.033784
1358	11	2	2	2	38	-0.044964	18.308	1	57.982	22.862	1.2164	0.76612	54.619	15.173	0	-0.013514	0.040541
1359	11	2	2	2	39	-0.033601	18.154	0	46.275	16.174	1.2327	0.75023	67.982	21.281	0.0067568	-0.013514	0.013514
1360	11	2	2	2	40	-0.022238	18	1	45.903	24.473	1.5299	0.77431	65.393	14.597	0	-0.0067568	0.067568
1361	11	2	1	1	1	-1.8855	0	0	24.755	14.946	1.3021	0.79993	76.969	33.128	0	-0.0067568	0.02027
1362	11	2	1	1	2	-1.9339	0	0	16.7	11.989	1.365	0.80135	51.786	33.41	0	0	0.054054
1363	11	2	1	1	3	-1.9822	0	0	21.658	7.9547	1.276	0.77528	54.234	25.234	0	0	0.060811
1364	11	2	1	1	4	-2.0306	0	0	22.486	11.847	1.0636	0.78852	60.728	24.802	0.0067568	-0.013514	0.060811
1365	11	2	1	1	5	-2.0789	0	1	11.493	12.734	1.2628	0.78659	63.597	25.381	0	-0.0067568	0.060811
1366	11	2	1	1	6	-2.1273	0	1	30.192	16.003	1.3261	0.7941	46.608	33.6	0.0067568	-0.0067568	0.081081
1367	11	2	1	1	7	-2.1756	0	0	25.555	11.111	1.3409	0.77234	57.034	39.567	0	0	0.047297
1368	11	2	1	1	8	-2.224	0	0	29.137	20.694	1.2063	0.80296	47.728	34.316	0.02027	-0.027027	0.094595
1369	11	2	1	1	9	-2.2723	0	1	23.404	12.457	1.2877	0.77283	50.557	44.74	0.0067568	0	0.074324
1370	11	2	1	1	10	-2.3206	0	0	34.959	15.448	1.3051	0.75421	56.327	38.805	0	0	0.074324
1371	11	2	1	1	11	-2.369	0	1	35.701	14.775	1.2693	0.79076	21.614	28.963	0.054054	-0.040541	0.10811
1372	11	2	1	1	12	-2.4173	0	1	32.228	9.9761	1.3208	0.79812	41.818	35.585	0.0067568	-0.0067568	0.087838
1373	11	2	1	1	13	-2.4657	0	0	20.689	12.537	1.3681	0.79599	44.881	32.644	0.0067568	0	0.074324
1374	11	2	1	1	14	-2.514	0	1	30.2	11.771	1.4679	0.79586	21.501	34.19	0.02027	-0.0067568	0.074324
1375	11	2	1	1	15	-2.5624	0	0	27.697	17.256	1.3116	0.76704	38.582	35.881	0	0	0.074324
1376	11	2	1	1	16	-2.6107	0	0	40.306	22.892	1.4767	0.83143	36.016	41.344	0.013514	0.0067568	0.060811
1377	11	2	1	1	17	-2.6591	0	0	31.14	10.813	1.4776	0.81733	32.642	38.917	0.0067568	0.0067568	0.081081
1378	11	2	1	1	18	-2.7074	0	0	26.334	12.053	1.5285	0.83586	38.637	32.785	0	0.013514	0.067568
1379	11	2	1	1	19	-2.7558	0	1	29.208	11.486	1.3437	0.82243	40.157	35.576	0	-0.013514	0.087838
1380	11	2	1	1	20	-2.8041	0	0	26.698	13.904	1.2304	0.81777	54.97	45.344	0.0067568	0	0.060811
1381	11	2	1	1	21	-2.8525	0	0	33.107	8.228	1.4315	0.79399	36.502	41.234	-0.0067568	-0.013514	0.067568
1382	11	2	1	1	22	-2.9008	0	1	27.039	10.107	1.4188	0.79357	41.725	39.413	0	0	0.067568
1383	11	2	1	1	23	-2.9492	0	1	37.577	11.301	1.3861	0.79155	25.768	39.832	0.0067568	-0.027027	0.094595
1384	11	2	1	1	24	-2.9975	0	1	37.787	14.888	1.3542	0.78408	45.068	42.75	0	-0.02027	0.074324
1385	11	2	1	1	25	-3.0459	0	0	35.951	14.804	1.4617	0.75702	44.181	46.704	0	0	0.081081
1386	11	2	1	1	26	-3.0942	0	1	21	16.41	1.3051	0.79572	34.097	27.924	0	-0.027027	0.13514
1387	11	2	1	1	27	-3.1425	0	0	41.778	23.448	1.7079	0.84263	36.861	41.451	-0.0067568	0	0.074324
1388	11	2	1	1	28	-3.1909	0	0	36.054	13.344	1.331	0.78034	27.459	26.453	0	-0.02027	0.087838
1389	11	2	1	1	29	-3.2392	0	1	23.481	16.972	1.0991	0.78721	68.581	19.27	-0.0067568	-0.013514	0.081081
1390	11	2	1	1	30	-3.2876	0	1	29.142	12.303	1.4126	0.78127	37.962	32.158	0	0	0.067568
1391	11	2	1	1	31	-3.3359	0	0	51.439	8.8767	1.4305	0.76398	31.661	38.16	0.0067568	0	0.060811
1392	11	2	1	1	32	-3.3843	0	1	24.297	10.105	1.3954	0.78308	33.502	43.379	0	-0.0067568	0.094595
1393	11	2	1	1	33	-3.4326	0	0	40.11	20.459	1.2923	0.75556	35.247	40.995	0.02027	0	0.067568
1394	11	2	1	1	34	-3.481	0	0	47.009	18.479	1.205	0.75799	51.647	49.265	0.0067568	-0.0067568	0.054054
1395	11	2	1	1	35	-3.5293	0	0	31.955	8.8906	1.3707	0.74236	20.168	30.073	0.0067568	-0.013514	0.074324
1396	11	2	1	1	36	-3.5777	0	1	34.519	13.03	1.3339	0.75153	36.094	27.2	0	-0.0067568	0.10135
1397	11	2	1	1	37	-3.626	0	0	34.717	16.776	1.2449	0.77404	54.89	29.065	0	-0.040541	0.10135
1398	11	2	1	1	38	-3.6744	0	1	33.889	16.81	1.1004	0.78011	58.513	30.592	0.0067568	-0.013514	0.060811
1399	11	2	1	1	39	-3.7227	0	0	31.516	10.699	1.2877	0.76076	69.342	23.877	0	0.0067568	0.047297
1400	11	2	1	1	40	-3.7711	0	1	42.328	18.841	1.2058	0.77533	41.617	26.701	0.0067568	-0.02027	0.081081
1401	11	2	1	2	1	-3.7918	5	0	42.722	15.538	1.5266	0.81287	35.226	54.016	0	0	0.060811
1402	11	2	1	2	2	-3.8162	5.1282	1	28.925	16.112	1.5662	0.79954	45.155	42.723	0	0.013514	0.074324
1403	11	2	1	2	3	-3.8405	5.2564	0	29.008	24.742	1.286	0.79154	52.998	37.399	0.0067568	0.013514	0.067568
1404	11	2	1	2	4	-3.8649	5.3846	0	28.518	17.245	1.2509	0.79076	34.532	30.412	0.013514	0.013514	0.081081
1405	11	2	1	2	5	-3.8892	5.5128	0	36.643	14.465	1.2976	0.80254	30.732	41.469	0.013514	0.0067568	0.074324
1406	11	2	1	2	6	-3.9135	5.641	0	24.412	11.037	1.5658	0.78623	34.243	31.317	0	0	0.087838
1407	11	2	1	2	7	-3.9379	5.7692	0	30.885	9.6363	1.0368	0.76189	65.157	35.238	0	-0.0067568	0.081081
1408	11	2	1	2	8	-3.9622	5.8974	0	44.066	10.975	1.2597	0.76104	71.409	28.089	0	0	0.081081
1409	11	2	1	2	9	-3.9866	6.0256	0	25.735	14.946	1.185	0.76722	48.883	21.567	0.0067568	0.0067568	0.074324
1410	11	2	1	2	10	-4.0109	6.1538	0	26.975	15.815	1.4695	0.79204	39.785	27.179	0	-0.0067568	0.067568
1411	11	2	1	2	11	-4.0352	6.2821	1	29.627	11.591	1.441	0.76685	37.046	40.547	0.0067568	0.0067568	0.10135
1412	11	2	1	2	12	-4.0596	6.4103	0	37.225	16.017	1.2779	0.81806	39.191	34.558	0.0067568	0	0.081081
1413	11	2	1	2	13	-4.0839	6.5385	1	28.708	17.729	1.4164	0.80495	31.15	38.845	0.0067568	-0.013514	0.10811
1414	11	2	1	2	14	-4.1083	6.6667	0	33.225	10.935	1.531	0.77094	60.429	37.89	-0.0067568	0	0.074324
1415	11	2	1	2	15	-4.1326	6.7949	0	28.893	20.025	1.1122	0.77869	56.622	24.512	0.0067568	-0.013514	0.094595
1416	11	2	1	2	16	-4.157	6.9231	0	26.196	11.211	1.3671	0.79453	88.47	26.09	-0.0067568	0	0.074324
1417	11	2	1	2	17	-4.1813	7.0513	1	32.252	9.9263	1.4958	0.77694	41.229	31.102	-0.0067568	0	0.040541
1418	11	2	1	2	18	-4.2056	7.1795	0	33.179	21.238	1.2503	0.81884	34.826	26.962	0.02027	-0.0067568	0.087838
1419	11	2	1	2	19	-4.23	7.3077	0	21.856	9.4354	1.3622	0.80135	73.988	28.901	-0.0067568	0	0.054054
1420	11	2	1	2	20	-4.2543	7.4359	0	26.608	24.2	1.275	0.79072	85.049	25.294	-0.0067568	0	0.074324
1421	11	2	1	2	21	-4.2543	7.5641	0	31.462	27.147	1.1712	0.79718	78.761	25.082	0	-0.0067568	0.081081
1422	11	2	1	2	22	-4.2386	7.6923	0	30.197	12.162	1.4635	0.765	29.686	21.211	0	-0.0067568	0.10135
1423	11	2	1	2	23	-4.2228	7.8205	0	23.342	22.728	1.4478	0.81025	26.307	30.182	0.0067568	-0.0067568	0.087838
1424	11	2	1	2	24	-4.2071	7.9487	1	21.978	14.151	1.2096	0.80416	47.649	33.014	0	0	0.094595
1425	11	2	1	2	25	-4.1914	8.0769	1	24.493	16.754	1.3057	0.77877	39.791	40.062	0.013514	0	0.074324
1426	11	2	1	2	26	-4.1756	8.2051	0	24.18	21.284	1.3869	0.76767	21.365	23.967	0.02027	-0.047297	0.12162
1427	11	2	1	2	27	-4.1599	8.3333	0	27.382	37.874	1.3031	0.79755	38.605	31.888	0	0.013514	0.074324
1428	11	2	1	2	28	-4.1441	8.4615	0	29.218	20.053	1.2644	0.77621	37.899	31.763	0.0067568	-0.013514	0.087838
1429	11	2	1	2	29	-4.1284	8.5897	0	42.238	22.675	1.4129	0.7885	41.597	30.019	0.0067568	-0.027027	0.087838
1430	11	2	1	2	30	-4.1127	8.7179	1	25.027	19.107	1.463	0.75552	46.513	33.854	0	-0.0067568	0.081081
1431	11	2	1	2	31	-4.0969	8.8462	0	36.163	13.825	1.3189	0.7781	19.147	40.744	0.033784	-0.027027	0.067568
1432	11	2	1	2	32	-4.0812	8.9744	1	53.824	10.167	1.2399	0.72447	52.102	10.924	-0.0067568	-0.02027	0.10135
1433	11	2	1	2	33	-4.0655	9.1026	0	21.996	33.843	1.2271	0.76334	38.147	1.4633	0	-0.033784	0.02027
1434	11	2	1	2	34	-4.0497	9.2308	0	17.119	16.601	1.3089	0.77457	26.597	12.365	0.0067568	-0.033784	0.11486
1435	11	2	1	2	35	-4.034	9.359	0	48.819	11.578	1.3056	0.75348	39.465	14.139	-0.0067568	-0.027027	0.060811
1436	11	2	1	2	36	-4.0182	9.4872	0	28.019	14.127	1.5968	0.79091	43.75	12.473	-0.013514	-0.0067568	0.047297
1437	11	2	1	2	37	-4.0025	9.6154	0	25.468	12.367	1.2987	0.75859	55.267	18.735	-0.0067568	0	0.074324
1438	11	2	1	2	38	-3.9868	9.7436	0	35.594	17.239	1.2738	0.73958	20.007	25.152	0.02027	-0.033784	0.10135
1439	11	2	1	2	39	-3.971	9.8718	0	29.07	14.999	1.207	0.74751	41.474	14.151	-0.0067568	-0.02027	0.12838
1440	11	2	1	2	40	-3.9553	10	0	27.081	12.302	1.2387	0.76968	27.728	27.209	0	-0.027027	0.081081
1441	12	2	2	1	1	-0.38588	-3	0	50.224	22.339	1.8095	0.91625	42.655	18.647	0	0	0.087838
1442	12	2	2	1	2	-0.39577	-3.0769	0	57.083	21.443	1.795	0.91584	45.406	13.893	0	0.0067568	0.18919
1443	12	2	2	1	3	-0.40567	-3.1538	0	58.506	21.214	1.8196	0.9344	38.405	13.93	0.0067568	0.013514	0.16216
1444	12	2	2	1	4	-0.41556	-3.2308	0	46.782	31.74	1.7724	0.95281	52.084	14.943	0.0067568	0.013514	0.19595
1445	12	2	2	1	5	-0.42546	-3.3077	0	54.375	19.397	1.8399	0.94248	42.442	13.214	0.0067568	0.0067568	0.060811
1446	12	2	2	1	6	-0.43535	-3.3846	0	51.161	26.006	1.7194	0.93441	44.14	12.842	0.0067568	0.02027	0.18243
1447	12	2	2	1	7	-0.44524	-3.4615	0	47.062	23.624	1.7922	0.93967	61.34	16.027	0.0067568	0.013514	0.15541
1448	12	2	2	1	8	-0.45514	-3.5385	0	55.671	26.253	1.7159	0.92457	60.874	14.035	0.0067568	0.013514	0.12838
1449	12	2	2	1	9	-0.46503	-3.6154	0	50.492	31.137	1.6998	0.9294	41.678	17.98	0	0	0.17568
1450	12	2	2	1	10	-0.47493	-3.6923	0	61.693	21.606	1.8951	0.94044	41.915	15.991	0	0	0.074324
1451	12	2	2	1	11	-0.48482	-3.7692	0	57.626	26.745	1.7642	0.90767	51.666	11.822	0.0067568	0.02027	0.18919
1452	12	2	2	1	12	-0.49472	-3.8462	0	59.465	30.271	1.7915	0.90439	53.732	14.53	0.013514	0.013514	0.18243
1453	12	2	2	1	13	-0.50461	-3.9231	1	60.189	27.345	1.8208	0.91984	52.652	17.127	0	0.0067568	0.19595
1454	12	2	2	1	14	-0.5145	-4	1	52.766	36.928	1.8655	0.93479	44.879	16.412	0.0067568	0	0.16216
1455	12	2	2	1	15	-0.5244	-4.0769	1	52.463	26.267	1.8702	0.94842	59.745	12.241	0.0067568	0.0067568	0.081081
1456	12	2	2	1	16	-0.53429	-4.1538	1	52.576	15.606	1.8596	0.93535	41.466	14.329	0.0067568	0.0067568	0.081081
1457	12	2	2	1	17	-0.54419	-4.2308	0	51.53	25.573	1.837	0.93136	44.842	15.011	0.0067568	0.0067568	0.060811
1458	12	2	2	1	18	-0.55408	-4.3077	0	56.874	10.083	1.8776	0.91793	77.715	16.594	0.0067568	0.0067568	0.060811
1459	12	2	2	1	19	-0.56398	-4.3846	0	55.519	18.274	1.8174	0.92585	49.397	17.939	0.0067568	0.0067568	0.18243
1460	12	2	2	1	20	-0.57387	-4.4615	1	56.689	27.212	1.8936	0.91325	47.463	18.489	0.013514	0	0.047297
1461	12	2	2	1	21	-0.58376	-4.5385	0	52.284	14.678	1.8	0.90678	56.481	19.864	0.0067568	0.0067568	0.11486
1462	12	2	2	1	22	-0.59366	-4.6154	0	50.702	19.948	1.8523	0.89875	42.005	14.227	0.0067568	0.0067568	0.081081
1463	12	2	2	1	23	-0.60355	-4.6923	0	47.708	14.059	1.8152	0.91241	55.424	17.91	0.0067568	0.0067568	0.18919
1464	12	2	2	1	24	-0.61345	-4.7692	1	47.352	17.122	1.759	0.92025	54.22	14.889	0	0.0067568	0.16216
1465	12	2	2	1	25	-0.62334	-4.8462	1	58.174	18.847	1.8172	0.9054	50.382	23.641	0	0.0067568	0.11486
1466	12	2	2	1	26	-0.63324	-4.9231	0	56.278	16.688	1.75	0.91729	56.135	15.032	0.013514	0.027027	0.2027
1467	12	2	2	1	27	-0.64313	-5	1	58.931	19.964	1.7396	0.88528	45.744	21.753	0	0	0.10811
1468	12	2	2	1	28	-0.65302	-5.0769	0	53.637	22.47	1.8111	0.92264	67.563	16.01	0	0.0067568	0.17568
1469	12	2	2	1	29	-0.66292	-5.1538	0	53.967	15.266	1.8345	0.9334	67.528	14.015	0.0067568	0.013514	0.18919
1470	12	2	2	1	30	-0.67281	-5.2308	0	60.256	25.13	1.8488	0.90826	63.391	14.71	-0.19595	0.0067568	0.094595
1471	12	2	2	1	31	-0.68271	-5.3077	0	60.157	16.007	1.5868	0.86377	55.289	19.668	0	0	0.14865
1472	12	2	2	1	32	-0.6926	-5.3846	0	56.264	31.095	1.8789	0.90437	40.868	18.456	0	0	0.047297
1473	12	2	2	1	33	-0.7025	-5.4615	0	49.168	18.488	1.8342	0.90042	61.476	13.329	0.013514	0.013514	0.17568
1474	12	2	2	1	34	-0.71239	-5.5385	0	53.095	22.374	1.9367	0.90271	50.904	16.106	0	0	0.18243
1475	12	2	2	1	35	-0.72228	-5.6154	1	58.798	17.384	1.7767	0.88543	41.564	15.508	0	0	0.17568
1476	12	2	2	1	36	-0.73218	-5.6923	1	56.303	27.764	1.8226	0.92482	55.919	15.837	0	0.0067568	0.16216
1477	12	2	2	1	37	-0.74207	-5.7692	0	57.497	17.329	1.8365	0.90952	53.949	13.635	0.0067568	0.013514	0.16216
1478	12	2	2	1	38	-0.75197	-5.8462	0	58.308	22.951	1.7536	0.88036	54.578	20.768	0	0.0067568	0.14189
1479	12	2	2	1	39	-0.76186	-5.9231	1	50.87	26.715	1.7188	0.90395	62.503	15.529	0.0067568	0.013514	0.18919
1480	12	2	2	1	40	-0.77176	-6	0	48.064	32.954	1.8468	0.93067	51.063	12.204	0.0067568	0.0067568	0.054054
1481	12	2	2	2	1	-0.48123	-2	0	61.903	23.513	1.795	0.86846	58.709	18.426	0	0.0067568	0.074324
1482	12	2	2	2	2	-0.49522	-2.0513	0	54.758	17.548	1.694	0.86875	44.99	15.439	0	0.02027	0.2027
1483	12	2	2	2	3	-0.50922	-2.1026	0	47.321	13.563	1.6901	0.88272	73.91	14.261	0.013514	0.02027	0.20946
1484	12	2	2	2	4	-0.52321	-2.1538	0	48.328	19.552	1.7781	0.88619	60.969	15.257	0.0067568	0.02027	0.17568
1485	12	2	2	2	5	-0.5372	-2.2051	0	48.811	26.181	1.8701	0.94548	35.195	13.764	0	0.0067568	0.14865
1486	12	2	2	2	6	-0.5512	-2.2564	0	47.275	12.175	1.8256	0.86502	51.958	16.071	0.013514	0.02027	0.18243
1487	12	2	2	2	7	-0.56519	-2.3077	1	47.082	12.366	1.6698	0.89443	47.135	17.96	0.0067568	0.013514	0.17568
1488	12	2	2	2	8	-0.57918	-2.359	1	45.416	24.808	1.5841	0.92907	62.263	15.599	0	0	0.18243
1489	12	2	2	2	9	-0.59318	-2.4103	0	40.87	12.25	1.7258	0.91209	70.314	18.491	0.0067568	0.02027	0.18243
1490	12	2	2	2	10	-0.60717	-2.4615	0	58.168	20.154	1.6071	0.85861	45.083	22.118	0	0	0.13514
1491	12	2	2	2	11	-0.62116	-2.5128	0	47.507	13.035	1.5958	0.82702	54.775	28.322	0	0	0.11486
1492	12	2	2	2	12	-0.63516	-2.5641	0	49.83	13.829	1.8072	0.87437	35.678	15.544	0	0.0067568	0.18919
1493	12	2	2	2	13	-0.64915	-2.6154	1	52.747	19.479	1.596	0.86938	59.322	14.894	0	0.013514	0.20946
1494	12	2	2	2	14	-0.66314	-2.6667	1	49.372	13.707	1.7603	0.86585	45.157	15.187	-0.0067568	0.013514	0.2027
1495	12	2	2	2	15	-0.67714	-2.7179	1	55.798	22.412	1.6569	0.85811	35.462	17.877	0	0.0067568	0.17568
1496	12	2	2	2	16	-0.69113	-2.7692	0	56.41	17.265	1.5958	0.8729	43.476	13.871	0	0.013514	0.18919
1497	12	2	2	2	17	-0.70512	-2.8205	0	59.716	13.539	1.6052	0.85553	49.754	20.28	0	0	0.16892
1498	12	2	2	2	18	-0.71912	-2.8718	0	48.659	9.7794	1.6749	0.8711	47.321	16.598	0	0.0067568	0.18243
1499	12	2	2	2	19	-0.73311	-2.9231	0	51.056	26.902	1.8434	0.8495	39.43	16.039	0	0	0.16216
1500	12	2	2	2	20	-0.7471	-2.9744	0	47.117	8.7955	1.6997	0.87931	57.448	16.193	0	0.0067568	0.18243
1501	12	2	2	2	21	-0.7471	-3.0256	1	58.53	11.271	1.7024	0.85696	62.526	17.393	0	0.013514	0.17568
1502	12	2	2	2	22	-0.74551	-3.0769	1	53.433	21.995	1.6773	0.89148	44.461	17.211	0	0	0.18243
1503	12	2	2	2	23	-0.74392	-3.1282	1	51.008	22.654	1.6352	0.85818	59.132	20.327	0	0.0067568	0.18243
1504	12	2	2	2	24	-0.74233	-3.1795	1	43.866	21.709	1.7272	0.85562	47.944	22.326	0.0067568	0.02027	0.15541
1505	12	2	2	2	25	-0.74074	-3.2308	0	58.282	15.567	1.9053	0.87937	58.639	13.41	0	0.02027	0.18243
1506	12	2	2	2	26	-0.73915	-3.2821	0	54.277	25.199	1.6953	0.85609	60.657	16.173	0	0.013514	0.18243
1507	12	2	2	2	27	-0.73755	-3.3333	1	57.281	14.454	1.6631	0.85248	32.557	18.617	0	0.013514	0.17568
1508	12	2	2	2	28	-0.73596	-3.3846	0	53.846	12.38	1.6786	0.91123	44.527	13.202	0.0067568	0.02027	0.20946
1509	12	2	2	2	29	-0.73437	-3.4359	1	36.346	13.055	1.7635	0.88171	63.542	14.889	0.0067568	0.02027	0.17568
1510	12	2	2	2	30	-0.73278	-3.4872	0	45.61	19.599	1.6122	0.876	51.725	16.148	0.0067568	0.02027	0.18919
1511	12	2	2	2	31	-0.73119	-3.5385	0	60.019	12.316	1.7628	0.8509	42.58	18.593	-0.18243	0	0.17568
1512	12	2	2	2	32	-0.7296	-3.5897	1	38.865	28.395	1.5763	0.87405	59.337	13.746	0.0067568	0.02027	0.18919
1513	12	2	2	2	33	-0.72801	-3.641	1	42.789	18.711	1.8556	0.89525	58.081	19.203	0	0.0067568	0.13514
1514	12	2	2	2	34	-0.72641	-3.6923	0	55.079	14.547	1.7029	0.8617	84.592	13.939	0.013514	0.02027	0.2027
1515	12	2	2	2	35	-0.72482	-3.7436	0	40.743	8.2632	1.7228	0.8923	67.626	11.469	0.013514	0.02027	0.18919
1516	12	2	2	2	36	-0.72323	-3.7949	0	62.622	10.979	1.7625	0.84289	46.74	17.737	0.0067568	0.0067568	0.18919
1517	12	2	2	2	37	-0.72164	-3.8462	0	63.753	10.721	1.7171	0.85247	60.917	15.547	0.013514	0.02027	0.16892
1518	12	2	2	2	38	-0.72005	-3.8974	0	48.673	15.944	1.6744	0.84087	76.174	22.369	0.013514	0.013514	0.16892
1519	12	2	2	2	39	-0.71846	-3.9487	1	45.326	18.545	1.7762	0.88018	57.968	17.448	0.0067568	0.0067568	0.17568
1520	12	2	2	2	40	-0.71687	-4	0	46.068	15.271	1.7491	0.91561	54.912	13.954	0.0067568	0.013514	0.18243
1521	12	2	1	1	1	0.4424	-0.5	0	36.871	18.079	1.5068	0.82838	38.058	13.654	0	0	0.25676
1522	12	2	1	1	2	0.45374	-0.51282	0	39.333	18.79	1.8263	0.8327	48.285	12.632	0.0067568	0.02027	0.28378
1523	12	2	1	1	3	0.46508	-0.52564	0	48.175	15.416	1.5105	0.8444	44.949	11.047	0	0	0.22297
1524	12	2	1	1	4	0.47643	-0.53846	0	52.124	14.185	1.6971	0.84679	57.395	13.616	0.0067568	0.02027	0.22297
1525	12	2	1	1	5	0.48777	-0.55128	0	38.655	10.22	1.5413	0.83205	41.304	12.288	0	0	0.25
1526	12	2	1	1	6	0.49911	-0.5641	0	56.831	20.932	1.6554	0.83351	34.766	8.3838	0.0067568	0	0.25676
1527	12	2	1	1	7	0.51046	-0.57692	0	51.504	16.85	1.7156	0.83269	57.471	9.9559	0	0.02027	0.25676
1528	12	2	1	1	8	0.5218	-0.58974	0	50.502	10.484	1.6681	0.83899	41.937	13.728	0	0	0.23649
1529	12	2	1	1	9	0.53314	-0.60256	0	48.696	14.773	1.7761	0.83836	37.01	11.431	0	0	0.24324
1530	12	2	1	1	10	0.54449	-0.61538	0	40.323	10.838	1.641	0.84826	51.505	11.739	0	0	0.24324
1531	12	2	1	1	11	0.55583	-0.62821	1	54.501	5.3699	1.5765	0.84938	52.478	13.772	0	0	0.20946
1532	12	2	1	1	12	0.56718	-0.64103	0	57.603	8.394	1.827	0.82815	51.175	9.6182	0	-0.15541	0.24324
1533	12	2	1	1	13	0.57852	-0.65385	0	47.196	7.5559	1.4996	0.82743	53.613	9.9867	0.013514	-0.0067568	0.31081
1534	12	2	1	1	14	0.58986	-0.66667	0	54.989	7.5995	1.6864	0.84383	54.289	12.031	0.0067568	0	0.2027
1535	12	2	1	1	15	0.60121	-0.67949	1	51.717	14.571	1.8122	0.83996	37.62	11.473	0	0	0.25676
1536	12	2	1	1	16	0.61255	-0.69231	0	52.03	8.989	1.9115	0.8507	52.139	12.639	0	0	0.25676
1537	12	2	1	1	17	0.62389	-0.70513	0	50.905	14.661	1.603	0.83994	43.153	12.11	0.0067568	0	0.27027
1538	12	2	1	1	18	0.63524	-0.71795	1	49.866	3.8209	1.7167	0.85262	47.341	12.191	0.0067568	0.040541	0.26351
1539	12	2	1	1	19	0.64658	-0.73077	0	46.282	8.9769	1.6557	0.85407	61.58	13.791	0	0	0.22973
1540	12	2	1	1	20	0.65792	-0.74359	1	49.466	7.5037	1.5039	0.86063	39.339	12.381	0	0	0.18243
1541	12	2	1	1	21	0.66927	-0.75641	0	53.148	11	1.805	0.86475	42.94	11.457	0	0.027027	0.17568
1542	12	2	1	1	22	0.68061	-0.76923	0	60.351	9.9266	1.6747	0.87811	41.91	12.869	0.0067568	0.033784	0.18243
1543	12	2	1	1	23	0.69195	-0.78205	1	67.573	11.113	1.6298	0.84326	51	15.082	0	0.033784	0.12838
1544	12	2	1	1	24	0.7033	-0.79487	0	62.953	11.372	1.6494	0.85263	57.58	11.063	0.0067568	0.013514	0.074324
1545	12	2	1	1	25	0.71464	-0.80769	0	64.577	13.112	1.8511	0.84395	50.741	16.172	0	0.02027	0.15541
1546	12	2	1	1	26	0.72598	-0.82051	0	39.657	4.1724	1.6718	0.85975	57.945	12.045	0.0067568	0.047297	0.16892
1547	12	2	1	1	27	0.73733	-0.83333	0	58.757	10.252	1.8214	0.86068	45.323	15.201	0	0.033784	0.13514
1548	12	2	1	1	28	0.74867	-0.84615	0	61.995	11.328	1.6085	0.83659	66.043	14.463	0	0	0.18243
1549	12	2	1	1	29	0.76001	-0.85897	0	55.376	7.2939	1.7213	0.83899	75.829	19.005	0.0067568	0.027027	0.16216
1550	12	2	1	1	30	0.77136	-0.87179	1	58.972	11.211	1.8118	0.82725	60.144	14.962	0	0	0.2027
1551	12	2	1	1	31	0.7827	-0.88462	1	57.313	17.412	1.778	0.85225	50.295	19.419	0.0067568	0	0.14865
1552	12	2	1	1	32	0.79405	-0.89744	1	53.485	13.46	1.7462	0.84519	66.341	17.041	0	0.02027	0.16892
1553	12	2	1	1	33	0.80539	-0.91026	1	52.127	15.083	1.8218	0.85698	59.903	13.298	0	0.027027	0.18919
1554	12	2	1	1	34	0.81673	-0.92308	0	47.527	9.7404	1.769	0.86762	69.841	14.018	0.0067568	0.033784	0.17568
1555	12	2	1	1	35	0.82808	-0.9359	1	64.995	10.62	1.7327	0.81167	59.7	19.153	0.0067568	0.02027	0.18919
1556	12	2	1	1	36	0.83942	-0.94872	1	60.138	10.044	1.9057	0.85246	62.255	20.423	0	0	0.12838
1557	12	2	1	1	37	0.85076	-0.96154	0	61.152	11.304	1.7675	0.83295	65.083	18.165	0.0067568	0.02027	0.18919
1558	12	2	1	1	38	0.86211	-0.97436	0	55.799	13.613	1.9047	0.83457	43.48	20.187	0	-0.14865	0.16216
1559	12	2	1	1	39	0.87345	-0.98718	0	52.852	16.366	1.6446	0.85228	78.53	18.195	0.0067568	0.0067568	0.16216
1560	12	2	1	1	40	0.88479	-1	0	58.034	17.728	1.7412	0.85353	45.501	20.749	0	0	0.18243
1561	12	2	1	2	1	2.2009	0	0	57.436	12.776	1.6839	0.87153	40.662	18.704	0	0.02027	0.2027
1562	12	2	1	2	2	2.144	0.064103	1	68.868	15.614	1.6071	0.82988	49.292	16.337	0	0	0.18919
1563	12	2	1	2	3	2.0871	0.12821	0	59.977	15.261	1.6145	0.82423	50.282	19.628	0	0	0.15541
1564	12	2	1	2	4	2.0302	0.19231	1	46.765	14.011	1.662	0.86639	44.787	18.092	0	0.013514	0.18243
1565	12	2	1	2	5	1.9734	0.25641	0	68.961	13.174	1.8096	0.85523	37.326	15.292	0	-0.15541	0.16216
1566	12	2	1	2	6	1.9165	0.32051	1	58.334	17.476	1.7205	0.86223	54.396	17.553	0	0	0.16216
1567	12	2	1	2	7	1.8596	0.38462	1	56.039	11.841	1.6848	0.8649	52.999	17.106	0	0.0067568	0.16892
1568	12	2	1	2	8	1.8027	0.44872	0	59.806	18.598	1.5824	0.87756	63.5	12.319	0	0.033784	0.18243
1569	12	2	1	2	9	1.7459	0.51282	0	61.313	8.3301	1.7223	0.85553	50.251	16.563	0	0	0.16216
1570	12	2	1	2	10	1.689	0.57692	0	56.476	23.408	1.8601	0.86367	49.214	14.563	0	0.0067568	0.16216
1571	12	2	1	2	11	1.6321	0.64103	0	62.151	16.753	1.6807	0.89368	41.319	17.35	0	0	0.15541
1572	12	2	1	2	12	1.5752	0.70513	0	56.66	17.455	1.7809	0.84899	65.183	16.998	0	0.02027	0.14865
1573	12	2	1	2	13	1.5184	0.76923	0	58.581	19.882	1.7626	0.88848	59.451	15.781	0	0.013514	0.2027
1574	12	2	1	2	14	1.4615	0.83333	1	57.121	20.769	1.7652	0.85	51.529	18.134	0.0067568	0	0.18243
1575	12	2	1	2	15	1.4046	0.89744	0	54.14	15.794	1.7228	0.86843	42.534	16.136	0	0	0.16892
1576	12	2	1	2	16	1.3477	0.96154	0	50.051	21.626	1.8512	0.87226	36.897	16.969	0	0	0.16216
1577	12	2	1	2	17	1.2909	1.0256	0	54.299	16.786	1.743	0.88061	37.429	17.223	0	0	0.16216
1578	12	2	1	2	18	1.234	1.0897	1	54.306	22.233	1.8522	0.88775	47.795	16.618	0	0.0067568	0.15541
1579	12	2	1	2	19	1.1771	1.1538	0	54.527	20.271	1.8124	0.88806	49.616	16.357	0	0.013514	0.14189
1580	12	2	1	2	20	1.1203	1.2179	0	60.012	19.103	1.7764	0.87132	61.495	19.404	0	0	0.10135
1581	12	2	1	2	21	1.1203	1.2821	0	55.748	14.491	1.7832	0.88214	58.033	17.068	0	0.02027	0.17568
1582	12	2	1	2	22	1.0099	1.3462	1	55.671	28.549	1.7274	0.87965	43.993	15.542	0	0.0067568	0.2027
1583	12	2	1	2	23	0.89952	1.4103	0	58.604	14.456	1.7715	0.89404	45.798	16.064	0	0.013514	0.17568
1584	12	2	1	2	24	0.78916	1.4744	0	44.213	21.621	1.6896	0.8922	51.238	14.029	0	0.040541	0.18243
1585	12	2	1	2	25	0.67879	1.5385	1	47.545	12.698	1.6612	0.9035	47.577	14.704	0	0.027027	0.14189
1586	12	2	1	2	26	0.56843	1.6026	0	50.521	23.896	1.9061	0.89012	43.364	12.462	0	0.027027	0.23649
1587	12	2	1	2	27	0.45807	1.6667	0	50.595	19.957	1.7546	0.86976	42.477	27.946	0	0	0.12162
1588	12	2	1	2	28	0.3477	1.7308	0	53.332	14.536	1.6309	0.84917	77.527	19.32	0	-0.0067568	0.13514
1589	12	2	1	2	29	0.23734	1.7949	0	55.389	16.467	1.7528	0.87838	54.565	23.91	0	0	0.11486
1590	12	2	1	2	30	0.12697	1.859	0	51.24	17.197	1.6643	0.86785	58.366	23.338	0	0	0.10135
1591	12	2	1	2	31	0.016608	1.9231	0	47.78	15.748	1.6544	0.87662	33.946	21.813	0	0	0.10811
1592	12	2	1	2	32	-0.093756	1.9872	0	51.489	12.682	1.6792	0.87614	48.163	19.153	0	0	0.14189
1593	12	2	1	2	33	-0.20412	2.0513	0	54.132	24.067	1.6252	0.86871	46.749	25.313	0	0	0.14189
1594	12	2	1	2	34	-0.31449	2.1154	0	59.692	20.874	1.6445	0.8932	57.649	20.646	0	0	0.14189
1595	12	2	1	2	35	-0.42485	2.1795	0	51.195	24.507	1.6357	0.86852	41.327	22.753	0	0	0.14865
1596	12	2	1	2	36	-0.53521	2.2436	0	48.052	24.149	1.7702	0.95071	38.523	17.237	0	0	0.12162
1597	12	2	1	2	37	-0.64558	2.3077	0	42.683	20.037	1.7071	0.92178	51.434	20.075	0	0.013514	0.11486
1598	12	2	1	2	38	-0.75594	2.3718	1	48.701	13.996	1.7975	0.91068	53.282	16.554	0	0.013514	0.17568
1599	12	2	1	2	39	-0.86631	2.4359	1	58.188	14.535	1.7344	0.89824	52.007	21.213	0	0.0067568	0.14865
1600	12	2	1	2	40	-0.97667	2.5	1	54.224	14.384	1.6246	0.89004	40.751	20.974	0	0	0.14865
1601	13	2	2	1	1	0.64559	-1	0	42.717	9.2818	1.3582	0.82194	77.071	29.864	-0.02027	0	0.02027
1602	13	2	2	1	2	0.66215	-1.0256	0	33.047	28.155	1.2585	0.8288	105.94	34.525	0	0	0.013514
1603	13	2	2	1	3	0.6787	-1.0513	1	40.165	11.274	1.415	0.83806	91.622	20.867	0	0	0
1604	13	2	2	1	4	0.69525	-1.0769	0	37.332	14.642	1.4585	0.83639	59.653	34.457	-0.033784	0	0.013514
1605	13	2	2	1	5	0.71181	-1.1026	0	26.751	18.441	1.4354	0.82671	47.995	22.894	-0.013514	0	0.047297
1606	13	2	2	1	6	0.72836	-1.1282	0	22.896	14.626	1.367	0.85068	62.017	28.429	-0.0067568	0	0.02027
1607	13	2	2	1	7	0.74492	-1.1538	0	33.791	14.191	1.2556	0.8255	51.563	32.378	-0.02027	0	0.027027
1608	13	2	2	1	8	0.76147	-1.1795	1	36.811	13.326	1.3545	0.83495	54.722	33.465	-0.047297	0	0.027027
1609	13	2	2	1	9	0.77802	-1.2051	1	19.98	12.402	1.3176	0.82411	79.109	26.665	-0.013514	-0.0067568	0.013514
1610	13	2	2	1	10	0.79458	-1.2308	0	20.076	15.145	1.2234	0.82017	71.203	35.959	-0.027027	0	0.013514
1611	13	2	2	1	11	0.81113	-1.2564	0	33.909	12.038	1.272	0.82625	83.354	23.267	0	0	0.033784
1612	13	2	2	1	12	0.82768	-1.2821	0	21.344	21.442	1.3257	0.82338	53.01	31.468	-0.040541	0	0.027027
1613	13	2	2	1	13	0.84424	-1.3077	0	23.758	19.161	1.3352	0.83531	77.554	26.801	-0.0067568	0	0.0067568
1614	13	2	2	1	14	0.86079	-1.3333	0	19.538	13.652	1.3254	0.8327	55.078	25.11	-0.02027	0	0.033784
1615	13	2	2	1	15	0.87734	-1.359	1	24.35	15.659	1.1799	0.82588	91.231	20.306	-0.0067568	0	0.02027
1616	13	2	2	1	16	0.8939	-1.3846	0	21.905	13.659	1.4038	0.85206	63.76	20.353	-0.0067568	0	0.0067568
1617	13	2	2	1	17	0.91045	-1.4103	0	31.78	12.287	1.3295	0.86011	76.907	30.215	-0.013514	0	0.013514
1618	13	2	2	1	18	0.92701	-1.4359	0	24.258	5.999	1.2048	0.84947	80.226	21.654	0.013514	-0.0067568	-0.013514
1619	13	2	2	1	19	0.94356	-1.4615	0	20.63	8.4834	1.3241	0.85161	79.421	10.239	0.013514	0	-0.02027
1620	13	2	2	1	20	0.96011	-1.4872	0	26.792	8.0274	1.3054	0.82639	97.854	13.853	-0.0067568	0	-0.0067568
1621	13	2	2	1	21	0.97667	-1.5128	0	31.513	7.6891	1.5662	0.82387	56.409	29.997	0	0	0.027027
1622	13	2	2	1	22	0.99322	-1.5385	1	22.091	17.73	1.3201	0.85397	72.755	12.62	0.0067568	0	-0.027027
1623	13	2	2	1	23	1.0098	-1.5641	0	17.345	14.173	1.3972	0.87195	71.778	21.85	0	0	0
1624	13	2	2	1	24	1.0263	-1.5897	1	22.972	16.063	1.4454	0.83705	54.589	26.762	-0.02027	0	0.02027
1625	13	2	2	1	25	1.0429	-1.6154	0	25.315	4.8576	1.2823	0.81797	86.265	13.148	0	0	0
1626	13	2	2	1	26	1.0594	-1.641	0	20.88	10.639	1.3759	0.82993	82.437	12.02	0	0	-0.0067568
1627	13	2	2	1	27	1.076	-1.6667	0	35.301	11.556	1.2893	0.82202	102.1	17.644	0.0067568	0	0.013514
1628	13	2	2	1	28	1.0925	-1.6923	0	26.518	11.992	1.4949	0.82788	73.397	12.198	0.0067568	0	0.027027
1629	13	2	2	1	29	1.1091	-1.7179	1	37.447	8.6382	1.2193	0.80459	78.408	15.888	-0.0067568	-0.0067568	0
1630	13	2	2	1	30	1.1256	-1.7436	0	44.67	13.13	1.4682	0.82742	74.182	27.705	-0.14189	0	-0.0067568
1631	13	2	2	1	31	1.1422	-1.7692	0	37.089	9.4153	1.3543	0.82984	58.689	13.327	-0.15541	0	-0.013514
1632	13	2	2	1	32	1.1588	-1.7949	1	26.665	12.473	1.3248	0.82447	47.218	37.302	-0.074324	0	0.027027
1633	13	2	2	1	33	1.1753	-1.8205	0	19.975	15.595	1.405	0.8196	65.23	11.403	0	0	0.013514
1634	13	2	2	1	34	1.1919	-1.8462	1	39.859	10.295	1.3392	0.80925	81.24	16.322	0	0	0.02027
1635	13	2	2	1	35	1.2084	-1.8718	0	19.894	7.8305	1.3111	0.83454	87.491	17.232	0	0	0.02027
1636	13	2	2	1	36	1.225	-1.8974	0	42.155	9.4349	1.3933	0.83027	50.656	20.594	-0.060811	-0.0067568	0
1637	13	2	2	1	37	1.2415	-1.9231	0	27.088	7.3953	1.4766	0.84439	75.81	16.799	0	0	0.02027
1638	13	2	2	1	38	1.2581	-1.9487	0	34.701	11.657	1.5223	0.82288	46.812	19.642	0	0	0.040541
1639	13	2	2	1	39	1.2746	-1.9744	0	34.776	11.068	1.1964	0.83586	69.122	23.224	-0.12838	-0.0067568	-0.0067568
1640	13	2	2	1	40	1.2912	-2	0	31.597	15.026	1.2293	0.81883	80.889	30.967	-0.060811	0	0.013514
1641	13	2	2	2	1	0.98281	0	1	27.999	11.291	1.5488	0.83387	88.909	29.203	0	0.0067568	0.060811
1642	13	2	2	2	2	0.9247	-0.038462	0	24.582	12.048	1.3346	0.82101	119.36	35.092	0	0	0.047297
1643	13	2	2	2	3	0.86658	-0.076923	0	29.787	13.123	1.2431	0.80708	67.648	25.917	0	0.0067568	0.060811
1644	13	2	2	2	4	0.80847	-0.11538	0	29.77	24.951	1.3101	0.80017	91.886	36.07	-0.013514	0	0.054054
1645	13	2	2	2	5	0.75036	-0.15385	0	38.408	16.921	1.2134	0.81723	101.69	21.288	-0.02027	0	0.054054
1646	13	2	2	2	6	0.69225	-0.19231	0	20.473	14.646	1.2733	0.82043	60.155	30.963	-0.013514	0	0.040541
1647	13	2	2	2	7	0.63414	-0.23077	0	30.23	21.191	1.2491	0.80283	92.681	29.757	-0.0067568	0.0067568	0.074324
1648	13	2	2	2	8	0.57603	-0.26923	0	24.306	16.743	1.4278	0.81249	101.49	30.802	0	0.02027	0.060811
1649	13	2	2	2	9	0.51792	-0.30769	0	22.25	15.208	1.4252	0.79924	85.994	37.714	0	0.013514	0.054054
1650	13	2	2	2	10	0.45981	-0.34615	0	23.076	33.863	1.385	0.82594	120.67	36.343	0	0	0.060811
1651	13	2	2	2	11	0.40169	-0.38462	0	20.164	16.84	1.3187	0.81349	117.25	40.58	-0.0067568	0	0.060811
1652	13	2	2	2	12	0.34358	-0.42308	0	25.086	23.256	1.3151	0.82683	103.68	28.466	0	0	0.047297
1653	13	2	2	2	13	0.28547	-0.46154	0	22.815	15.77	1.3782	0.82416	105	34.547	-0.02027	0	0.040541
1654	13	2	2	2	14	0.22736	-0.5	1	30.293	23.353	1.2019	0.82456	76.742	33.81	-0.013514	0	0.054054
1655	13	2	2	2	15	0.16925	-0.53846	1	25.384	28.033	1.2922	0.83289	64.136	31.959	-0.033784	0	0.067568
1656	13	2	2	2	16	0.11114	-0.57692	1	22.298	17.491	1.2353	0.81924	98.325	32.613	-0.0067568	0	0.054054
1657	13	2	2	2	17	0.053027	-0.61538	0	29.588	15.72	1.1566	0.81377	89.873	47.915	-0.054054	0	0.033784
1658	13	2	2	2	18	-0.0050839	-0.65385	0	28.535	16.34	1.1255	0.80788	102.91	36.006	-0.054054	0	0.033784
1659	13	2	2	2	19	-0.063195	-0.69231	1	27.48	16.053	1.4756	0.79724	107.57	39.106	0	0	0.047297
1660	13	2	2	2	20	-0.12131	-0.73077	0	20.663	21.62	1.298	0.82122	94.168	27.252	-0.02027	0	0.060811
1661	13	2	2	2	21	-0.12131	-0.76923	1	30.707	10.546	1.2961	0.81004	119.4	40.44	0	0	0.040541
1662	13	2	2	2	22	-0.086916	-0.80769	0	26.526	15.159	1.3251	0.80339	102.01	33.242	0	0	0.02027
1663	13	2	2	2	23	-0.052525	-0.84615	0	38.209	21.267	1.2984	0.80171	91.216	24.069	0	0	0.060811
1664	13	2	2	2	24	-0.018134	-0.88462	0	26.893	20.284	1.5238	0.84452	59.569	40.417	-0.013514	0	0.040541
1665	13	2	2	2	25	0.016257	-0.92308	0	25.384	18.873	1.3253	0.80402	103.83	47.138	0	0	0.040541
1666	13	2	2	2	26	0.050647	-0.96154	0	29.132	14.901	1.2362	0.80489	99.521	29.025	-0.033784	0	0.047297
1667	13	2	2	2	27	0.085038	-1	0	24.736	18.402	1.3314	0.81721	90.361	34.542	0	0.0067568	0.067568
1668	13	2	2	2	28	0.11943	-1.0385	0	23.302	21.113	1.5102	0.83928	90.973	28.565	0	0.013514	0.074324
1669	13	2	2	2	29	0.15382	-1.0769	1	25.45	17.327	1.3958	0.81972	106.2	27.086	-0.0067568	0	0.054054
1670	13	2	2	2	30	0.18821	-1.1154	1	28.847	22.463	1.2504	0.80769	80.794	32.78	-0.087838	0	0.047297
1671	13	2	2	2	31	0.2226	-1.1538	1	38.831	18.556	1.3286	0.82393	66.55	33.176	0	0	0.060811
1672	13	2	2	2	32	0.25699	-1.1923	0	25.782	11.492	1.36	0.8134	72.406	40.864	-0.02027	0	0.047297
1673	13	2	2	2	33	0.29138	-1.2308	1	24.571	23.627	1.3939	0.8207	75.828	33.273	-0.013514	0	0.054054
1674	13	2	2	2	34	0.32577	-1.2692	0	19.225	18.279	1.3387	0.82663	81.035	43.714	0	0	0.02027
1675	13	2	2	2	35	0.36016	-1.3077	1	23.988	11.849	1.2905	0.81366	91.847	27.792	0	0	0.027027
1676	13	2	2	2	36	0.39455	-1.3462	0	18.794	14.835	1.19	0.81125	46.088	24.869	-0.0067568	0	0.033784
1677	13	2	2	2	37	0.42895	-1.3846	1	30.246	15.198	1.4351	0.83529	67.651	29.043	0	0	0.033784
1678	13	2	2	2	38	0.46334	-1.4231	0	33.982	14.14	1.3814	0.824	95.959	34.407	0	0	0.013514
1679	13	2	2	2	39	0.49773	-1.4615	1	22.119	19.044	1.2691	0.81084	107.05	31.933	-0.087838	0	0.040541
1680	13	2	2	2	40	0.53212	-1.5	0	27.753	17.797	1.4404	0.81685	91.052	43.908	0	0	0.027027
1681	13	2	1	1	1	0.33331	-1	1	26.896	15.221	1.254	0.79273	48.835	18.791	0	0	0.033784
1682	13	2	1	1	2	0.34186	-1.0256	0	27.993	15.98	1.25	0.79629	59.913	26.233	-0.0067568	0	0.040541
1683	13	2	1	1	3	0.3504	-1.0513	0	30.909	17.485	1.3995	0.78934	57.134	33.487	-0.013514	0.0067568	0.047297
1684	13	2	1	1	4	0.35895	-1.0769	0	29.206	17.104	1.4028	0.77211	78.571	32.516	-0.0067568	0.0067568	0.047297
1685	13	2	1	1	5	0.3675	-1.1026	1	26.913	19.528	1.5297	0.81292	76.66	22.141	-0.013514	0.013514	0.081081
1686	13	2	1	1	6	0.37604	-1.1282	1	19.935	25.967	1.5679	0.80533	45.488	25.195	-0.0067568	0.013514	0.074324
1687	13	2	1	1	7	0.38459	-1.1538	0	33.591	13.726	1.3858	0.7776	77.475	34.386	-0.0067568	0.013514	0.047297
1688	13	2	1	1	8	0.39314	-1.1795	0	33.625	14.261	1.413	0.78542	63.265	35.764	-0.0067568	0	0.040541
1689	13	2	1	1	9	0.40168	-1.2051	0	26.244	17.502	1.4806	0.79617	48.942	27.203	-0.0067568	0	0.047297
1690	13	2	1	1	10	0.41023	-1.2308	0	30.538	11.294	1.3216	0.78813	69.234	29.244	-0.0067568	0	0.033784
1691	13	2	1	1	11	0.41878	-1.2564	0	29.239	15.411	1.2455	0.78359	74.682	24.334	-0.013514	0	0.040541
1692	13	2	1	1	12	0.42732	-1.2821	0	37.221	13.811	1.5111	0.78332	57.786	40.756	-0.0067568	0	0.047297
1693	13	2	1	1	13	0.43587	-1.3077	0	24.36	15.55	1.2999	0.77338	75.829	26.901	-0.0067568	0	0.054054
1694	13	2	1	1	14	0.44442	-1.3333	1	44.379	6.5091	1.1859	0.77682	62.296	22.575	-0.0067568	-0.0067568	0.027027
1695	13	2	1	1	15	0.45296	-1.359	0	32.102	16.403	1.2812	0.79521	51.185	17.382	-0.013514	-0.0067568	0.040541
1696	13	2	1	1	16	0.46151	-1.3846	1	27.795	16.479	1.3727	0.79967	65.56	24.62	-0.0067568	0	0.054054
1697	13	2	1	1	17	0.47005	-1.4103	0	32.666	12.029	1.1926	0.77176	51.062	23.646	-0.0067568	0	0.047297
1698	13	2	1	1	18	0.4786	-1.4359	0	34.59	16.259	1.4737	0.78134	54.108	30.52	-0.0067568	0	0.047297
1699	13	2	1	1	19	0.48715	-1.4615	0	25.418	14.135	1.2268	0.79498	74.662	32.532	-0.0067568	0	0.040541
1700	13	2	1	1	20	0.49569	-1.4872	0	35.676	14.02	1.3577	0.75989	61.615	30.029	0	0	0.0067568
1701	13	2	1	1	21	0.50424	-1.5128	0	33.001	15.208	1.3198	0.79233	43.726	30.88	-0.0067568	0	0.047297
1702	13	2	1	1	22	0.51279	-1.5385	0	32.38	14.954	1.4788	0.78583	47.907	33.457	-0.0067568	0	0.040541
1703	13	2	1	1	23	0.52133	-1.5641	0	31.119	20.978	1.2833	0.7788	45.92	28.527	-0.013514	0	0.033784
1704	13	2	1	1	24	0.52988	-1.5897	0	41.709	31.597	1.5377	0.80327	49.833	46.783	0	0	0.040541
1705	13	2	1	1	25	0.53843	-1.6154	0	40.632	14.742	1.2756	0.78813	66.257	26.744	-0.0067568	-0.0067568	0.013514
1706	13	2	1	1	26	0.54697	-1.641	1	30.564	15.893	1.1954	0.79488	53.696	21.846	0	0	0.047297
1707	13	2	1	1	27	0.55552	-1.6667	1	28.637	9.1146	1.361	0.78993	59.885	25.572	-0.0067568	0	0.027027
1708	13	2	1	1	28	0.56407	-1.6923	0	32.273	10.945	1.2697	0.78711	41.054	30.405	0	0	0.027027
1709	13	2	1	1	29	0.57261	-1.7179	0	39.579	16.944	1.2994	0.7899	47.322	27.532	0	0	0.013514
1710	13	2	1	1	30	0.58116	-1.7436	0	29.728	12.022	1.2515	0.80012	53.846	19.463	0	0	0.013514
1711	13	2	1	1	31	0.58971	-1.7692	0	32.467	15.438	1.2464	0.78362	46.526	34.674	-0.013514	0	0.040541
1712	13	2	1	1	32	0.59825	-1.7949	1	29.479	16.767	1.2752	0.78909	61.282	23.974	-0.013514	0	0.027027
1713	13	2	1	1	33	0.6068	-1.8205	1	33.39	12.771	1.1975	0.78667	54.321	23.983	-0.02027	-0.013514	0.02027
1714	13	2	1	1	34	0.61534	-1.8462	0	24.46	15.749	1.2386	0.80665	59.796	17.719	-0.013514	-0.0067568	0.027027
1715	13	2	1	1	35	0.62389	-1.8718	0	24.264	16.924	1.272	0.81302	60.803	22.704	-0.0067568	0	0.027027
1716	13	2	1	1	36	0.63244	-1.8974	0	30.15	12.088	1.209	0.81911	45.964	21.41	-0.013514	-0.0067568	0.040541
1717	13	2	1	1	37	0.64098	-1.9231	0	26.583	13.131	1.3617	0.81207	38.62	18.037	-0.013514	0	0.027027
1718	13	2	1	1	38	0.64953	-1.9487	0	38.347	14.096	1.3148	0.80313	52.772	19.137	0	0	0
1719	13	2	1	1	39	0.65808	-1.9744	0	28.797	10.982	1.2696	0.81057	45.395	22.603	0	-0.0067568	-0.0067568
1720	13	2	1	1	40	0.66662	-2	0	27.929	13.055	1.3236	0.8197	61.432	21.629	0	0	0.013514
1721	13	2	1	2	1	-0.50685	-3	0	25.703	7.3368	1.3631	0.78579	44.484	22.801	-0.0067568	0	0.054054
1722	13	2	1	2	2	-0.47542	-3.0385	0	22.465	12.683	1.3822	0.83551	94.732	23.891	0	0	0.02027
1723	13	2	1	2	3	-0.44398	-3.0769	1	34.668	12.148	1.2392	0.77323	67.303	27.38	-0.0067568	0	0.054054
1724	13	2	1	2	4	-0.41255	-3.1154	0	27.419	10.904	1.3492	0.79855	48.863	25.825	0	0	0.033784
1725	13	2	1	2	5	-0.38112	-3.1538	0	43.935	16.323	1.4117	0.81132	85.234	42.735	0	0	0.033784
1726	13	2	1	2	6	-0.34969	-3.1923	0	37.85	11.607	1.2298	0.79423	55.755	33.66	-0.02027	-0.02027	0.02027
1727	13	2	1	2	7	-0.31825	-3.2308	1	29.369	10.977	1.2019	0.80479	50.367	35.737	-0.0067568	0	0.02027
1728	13	2	1	2	8	-0.28682	-3.2692	0	22.327	8.5721	1.2997	0.82042	55.57	23.147	0	0	0.040541
1729	13	2	1	2	9	-0.25539	-3.3077	0	38.043	8.9127	1.2379	0.79765	31.78	39.282	-0.013514	0	0.054054
1730	13	2	1	2	10	-0.22396	-3.3462	0	26.042	16.524	1.2606	0.79752	39.805	35.112	-0.0067568	-0.013514	0.040541
1731	13	2	1	2	11	-0.19252	-3.3846	0	28.665	6.0942	1.2704	0.79967	76.675	44.375	0	-0.0067568	0.027027
1732	13	2	1	2	12	-0.16109	-3.4231	0	33.729	10.175	1.352	0.7973	57.629	37.486	0	0	0.047297
1733	13	2	1	2	13	-0.12966	-3.4615	0	39.518	18.654	1.2632	0.77817	75.881	38.209	-0.0067568	0	0.047297
1734	13	2	1	2	14	-0.098227	-3.5	0	47.137	12.273	1.3832	0.79434	86.1	36.802	0	0	0.027027
1735	13	2	1	2	15	-0.066795	-3.5385	0	39.865	8.0919	1.2272	0.79628	58.046	18.636	0	-0.0067568	0.02027
1736	13	2	1	2	16	-0.035363	-3.5769	0	36.705	6.8333	1.2218	0.78458	64.984	34.62	-0.0067568	-0.013514	0.0067568
1737	13	2	1	2	17	-0.0039302	-3.6154	0	35.226	7.3355	1.3902	0.8233	94.679	21.84	0.0067568	0	0
1738	13	2	1	2	18	0.027502	-3.6538	0	42.332	8.9204	1.2585	0.77982	80.634	39.094	-0.0067568	-0.013514	0.027027
1739	13	2	1	2	19	0.058935	-3.6923	1	29.365	14.17	1.2082	0.78644	50.354	26.573	-0.027027	0	0.081081
1740	13	2	1	2	20	0.090367	-3.7308	0	30.263	11.16	1.2765	0.81203	35.748	25.704	-0.013514	0	0.067568
1741	13	2	1	2	21	0.090367	-3.7692	1	31.305	16.057	1.2786	0.79936	67.959	29.7	-0.013514	-0.013514	0.033784
1742	13	2	1	2	22	0.059091	-3.8077	0	34.049	17.496	1.2434	0.79365	69.473	33.633	-0.0067568	0	0.047297
1743	13	2	1	2	23	0.027815	-3.8462	0	36.698	19.813	1.2138	0.79061	68.475	28.069	-0.0067568	-0.0067568	0.054054
1744	13	2	1	2	24	-0.0034613	-3.8846	1	40.86	22.691	1.2541	0.79035	76.987	33.998	-0.013514	0	0.067568
1745	13	2	1	2	25	-0.034737	-3.9231	0	38.614	16.552	1.3981	0.80314	73.184	38.315	0	0	0.060811
1746	13	2	1	2	26	-0.066013	-3.9615	0	36.371	15.299	1.2857	0.80168	42.935	36.281	-0.0067568	0	0.047297
1747	13	2	1	2	27	-0.09729	-4	0	48.794	9.9062	1.2848	0.76701	58.83	42.699	-0.013514	0	0.027027
1748	13	2	1	2	28	-0.12857	-4.0385	0	39.683	14.102	1.2683	0.77426	70.406	54.39	-0.0067568	0	0.040541
1749	13	2	1	2	29	-0.15984	-4.0769	0	35.685	20.754	1.3449	0.7849	53.541	37.377	-0.013514	0	0.060811
1750	13	2	1	2	30	-0.19112	-4.1154	0	33.752	13.541	1.2463	0.77576	68.42	39.473	-0.013514	0	0.047297
1751	13	2	1	2	31	-0.22239	-4.1538	1	31.613	18.351	1.5352	0.79024	58.617	46.501	0	0	0.054054
1752	13	2	1	2	32	-0.25367	-4.1923	0	36.383	15.963	1.2349	0.81401	52.718	29.001	-0.013514	-0.0067568	0.047297
1753	13	2	1	2	33	-0.28495	-4.2308	0	24.218	13.801	1.234	0.83783	135.47	20.143	0	0	0.081081
1754	13	2	1	2	34	-0.31622	-4.2692	1	41.658	14.282	1.3315	0.79003	74.716	34.225	0	0	0.054054
1755	13	2	1	2	35	-0.3475	-4.3077	0	36.05	17.315	1.2803	0.81862	66.064	26.216	0	0	0.040541
1756	13	2	1	2	36	-0.37877	-4.3462	1	23.676	11.355	1.3069	0.83981	95.612	18.727	0.0067568	0	0.013514
1757	13	2	1	2	37	-0.41005	-4.3846	0	34.33	17.136	1.2815	0.80902	40.666	36.995	0	-0.0067568	0.02027
1758	13	2	1	2	38	-0.44133	-4.4231	0	23.442	15.947	1.336	0.81235	51.742	24.919	0	0	0.040541
1759	13	2	1	2	39	-0.4726	-4.4615	0	22.477	11.273	1.314	0.8128	77.786	33.215	0	-0.0067568	0.033784
1760	13	2	1	2	40	-0.50388	-4.5	1	26.525	16.787	1.3295	0.81213	68.517	25.545	0	0	0.047297
1761	14	2	2	1	1	-0.23255	-2	0	19.662	32.499	1.0858	0.87898	50.528	24.585	0.02027	-0.033784	0.02027
1762	14	2	2	1	2	-0.23851	-2.0513	0	19.963	21.138	1.048	0.87856	57.189	31.44	0.02027	-0.047297	0.027027
1763	14	2	2	1	3	-0.24447	-2.1026	1	19.241	24.664	1.0824	0.8688	37.391	27.576	0.013514	-0.040541	0.02027
1764	14	2	2	1	4	-0.25044	-2.1538	0	21.907	39.86	1.0877	0.88889	38.695	24.349	0.02027	-0.040541	0.02027
1765	14	2	2	1	5	-0.2564	-2.2051	1	17.348	32.436	1.0774	0.88872	52.416	28.575	0.02027	-0.040541	0.033784
1766	14	2	2	1	6	-0.26236	-2.2564	0	17.514	27.494	1.0685	0.87131	50.324	26.18	0.02027	-0.040541	0.027027
1767	14	2	2	1	7	-0.26833	-2.3077	0	24.457	38.707	1.092	0.86983	34.701	35.471	0.02027	-0.033784	0.040541
1768	14	2	2	1	8	-0.27429	-2.359	1	14.529	25.983	1.1543	0.89545	34.712	24.424	0.02027	-0.047297	0.033784
1769	14	2	2	1	9	-0.28025	-2.4103	1	30.722	33.887	1.1253	0.86232	35.395	28.974	0.013514	-0.040541	0.02027
1770	14	2	2	1	10	-0.28621	-2.4615	0	24.995	29.333	1.121	0.8847	39.179	31.975	0.027027	-0.040541	0.013514
1771	14	2	2	1	11	-0.29218	-2.5128	0	25.129	29.605	1.1999	0.8677	29.098	31.361	0.02027	-0.047297	0.013514
1772	14	2	2	1	12	-0.29814	-2.5641	0	35.06	21.21	1.1891	0.86528	23.434	30.464	0.027027	-0.040541	0.013514
1773	14	2	2	1	13	-0.3041	-2.6154	0	26.824	45.936	1.1806	0.87651	34.062	30.503	0.013514	-0.047297	0.033784
1774	14	2	2	1	14	-0.31007	-2.6667	0	24.636	25.47	1.1319	0.86225	36.565	31.152	0.02027	-0.040541	0.027027
1775	14	2	2	1	15	-0.31603	-2.7179	1	30.702	27.385	1.1564	0.86392	37.684	37.02	0.02027	-0.033784	0.013514
1776	14	2	2	1	16	-0.32199	-2.7692	0	24.956	38.482	1.0856	0.86502	37.517	36.237	0.02027	-0.040541	0.02027
1777	14	2	2	1	17	-0.32795	-2.8205	0	34.754	33.111	1.1668	0.87838	29.285	33.59	0.02027	-0.047297	0.02027
1778	14	2	2	1	18	-0.33392	-2.8718	0	19.788	35.357	1.2762	0.88326	20.567	21.674	0.02027	-0.047297	0.013514
1779	14	2	2	1	19	-0.33988	-2.9231	0	36.126	31.501	1.2568	0.86309	25.985	25.394	0.027027	-0.047297	0.02027
1780	14	2	2	1	20	-0.34584	-2.9744	0	25.127	24.468	1.131	0.87796	34.567	27.465	0.02027	-0.040541	0.027027
1781	14	2	2	1	21	-0.3518	-3.0256	1	21.143	30.725	1.1559	0.8905	36.031	30.136	0.013514	-0.033784	0.027027
1782	14	2	2	1	22	-0.35777	-3.0769	0	20.826	34.665	1.0902	0.8889	39.076	25.936	0.013514	-0.040541	0.027027
1783	14	2	2	1	23	-0.36373	-3.1282	0	20.995	18.164	1.1556	0.87631	30.954	31.204	0.013514	-0.040541	0.027027
1784	14	2	2	1	24	-0.36969	-3.1795	1	25.793	24.258	1.1735	0.88438	25.851	26.882	0.013514	-0.047297	0.027027
1785	14	2	2	1	25	-0.37566	-3.2308	1	25.995	33.68	1.1324	0.87529	36.659	20.544	0.02027	-0.047297	0.033784
1786	14	2	2	1	26	-0.38162	-3.2821	0	34.13	30.18	1.1809	0.8694	24.425	24.988	0.02027	-0.040541	0.027027
1787	14	2	2	1	27	-0.38758	-3.3333	1	16.856	28.822	1.1478	0.89634	29.861	26.366	0.02027	-0.047297	0.033784
1788	14	2	2	1	28	-0.39354	-3.3846	1	23.672	32.892	1.134	0.8683	31.42	29.168	0.027027	-0.040541	0.027027
1789	14	2	2	1	29	-0.39951	-3.4359	1	40.212	25.974	1.0895	0.86794	36.384	29.306	0.02027	-0.040541	0.02027
1790	14	2	2	1	30	-0.40547	-3.4872	0	16.941	31.326	1.1052	0.88143	39.537	20.971	0.02027	-0.047297	0.047297
1791	14	2	2	1	31	-0.41143	-3.5385	1	31.147	34.746	1.0935	0.87606	39.925	29.218	0.013514	-0.040541	0.02027
1792	14	2	2	1	32	-0.4174	-3.5897	0	24.639	23.474	1.1486	0.86839	36.658	27.906	0.02027	-0.040541	0.02027
1793	14	2	2	1	33	-0.42336	-3.641	0	18.583	28.753	1.1902	0.89239	26.468	28.016	0.02027	-0.040541	0.013514
1794	14	2	2	1	34	-0.42932	-3.6923	1	23.508	14.396	1.1106	0.87963	35.265	25.19	0.027027	-0.047297	0.033784
1795	14	2	2	1	35	-0.43528	-3.7436	0	25.098	16.195	1.127	0.86776	36.509	28.111	0.02027	-0.040541	0.013514
1796	14	2	2	1	36	-0.44125	-3.7949	1	17.638	21.739	1.1239	0.90282	29.455	25.227	0.02027	-0.040541	0.02027
1797	14	2	2	1	37	-0.44721	-3.8462	0	26.756	42.188	1.1543	0.8634	30.832	21.778	0.02027	-0.040541	0.027027
1798	14	2	2	1	38	-0.45317	-3.8974	0	18.52	13.242	1.1762	0.90418	25.802	30.03	0.02027	-0.040541	0.033784
1799	14	2	2	1	39	-0.45914	-3.9487	0	32.588	29.393	1.1279	0.86351	37.325	33.431	0.02027	-0.033784	0.027027
1800	14	2	2	1	40	-0.4651	-4	1	18.615	26.956	1.1555	0.88482	42.299	23.362	0.013514	-0.033784	0.013514
1801	14	2	2	2	1	0.068963	11	1	25.237	21.835	1.0371	0.88771	42.619	33.854	0.013514	-0.040541	0.040541
1802	14	2	2	2	2	0.085085	10.936	0	33.758	25.231	0.99692	0.87481	63.608	37.24	0.02027	-0.033784	0.027027
1803	14	2	2	2	3	0.10121	10.872	1	18.24	33.977	1.0664	0.8509	35.573	22.391	0.013514	-0.040541	0.02027
1804	14	2	2	2	4	0.11733	10.808	1	26.197	32.345	1.0232	0.87657	47.426	31.735	0.027027	-0.040541	0.040541
1805	14	2	2	2	5	0.13345	10.744	0	27.052	48.537	1.1882	0.87006	29.501	29.391	0.02027	-0.040541	0.02027
1806	14	2	2	2	6	0.14957	10.679	0	28.821	25.411	1.079	0.87849	42.274	25.514	0.02027	-0.040541	0.033784
1807	14	2	2	2	7	0.1657	10.615	0	30.85	17.629	1.1312	0.8959	38.48	27.42	0.013514	-0.040541	0.02027
1808	14	2	2	2	8	0.18182	10.551	0	30.295	33.143	1.0854	0.88502	28.577	30.565	0.02027	-0.040541	0.027027
1809	14	2	2	2	9	0.19794	10.487	0	25.723	33.674	1.0135	0.88619	40.858	25.03	0.02027	-0.040541	0.027027
1810	14	2	2	2	10	0.21406	10.423	0	35.417	30.085	1.0779	0.86996	29.53	27.234	0.027027	-0.040541	0.013514
1811	14	2	2	2	11	0.23018	10.359	0	25.769	38.231	1.1121	0.87219	28.084	28.575	0.033784	-0.040541	0.02027
1812	14	2	2	2	12	0.24631	10.295	1	19.71	24.854	1.1297	0.88659	33.69	41.606	0.02027	-0.033784	0.02027
1813	14	2	2	2	13	0.26243	10.231	0	21.604	20.409	1.128	0.8699	28.741	19.377	0.02027	-0.033784	0.02027
1814	14	2	2	2	14	0.27855	10.167	0	15.025	43.079	1.1058	0.87365	31.348	39.345	0.02027	-0.040541	0.02027
1815	14	2	2	2	15	0.29467	10.103	0	20.261	31.366	1.1836	0.89187	21.403	34.274	0.02027	-0.033784	0.02027
1816	14	2	2	2	16	0.31079	10.038	0	24.344	19.815	1.1776	0.87155	26.563	18.912	0.027027	-0.040541	0.040541
1817	14	2	2	2	17	0.32692	9.9744	1	22.01	32.31	1.1572	0.86489	31.508	17.444	0.027027	-0.040541	0.040541
1818	14	2	2	2	18	0.34304	9.9103	0	19.858	34.326	1.1837	0.87334	23.801	14.705	0.02027	-0.040541	0.040541
1819	14	2	2	2	19	0.35916	9.8462	0	22.132	33.095	1.132	0.87149	32.15	24.342	0.027027	-0.040541	0.033784
1820	14	2	2	2	20	0.37528	9.7821	0	32.545	16.763	1.0753	0.86769	38.31	30.611	0.027027	-0.040541	0.02027
1821	14	2	2	2	21	0.37528	9.7179	0	45.969	29.864	1.01	0.86834	40.156	31.593	0.02027	-0.033784	0.013514
1822	14	2	2	2	22	0.42407	9.6538	0	29.843	17.613	1.1356	0.86178	38.285	28.744	0.027027	-0.033784	0.02027
1823	14	2	2	2	23	0.47286	9.5897	0	23.117	33.293	1.1222	0.86834	32.369	21.321	0.027027	-0.040541	0.02027
1824	14	2	2	2	24	0.52165	9.5256	1	21.001	33.062	1.2107	0.88926	30.398	22.825	0.02027	-0.040541	0.013514
1825	14	2	2	2	25	0.57044	9.4615	0	22.535	22.618	1.1642	0.90245	30.029	27.026	0.013514	-0.040541	0.033784
1826	14	2	2	2	26	0.61923	9.3974	0	40.055	11.046	1.1324	0.86549	43.316	33.343	0.02027	-0.033784	0.0067568
1827	14	2	2	2	27	0.66802	9.3333	1	29.547	40.282	1.1688	0.88002	31.228	17.997	0.02027	-0.033784	0.013514
1828	14	2	2	2	28	0.71681	9.2692	1	29.613	32.124	1.1384	0.85519	34.337	22.618	0.033784	-0.033784	0.02027
1829	14	2	2	2	29	0.7656	9.2051	0	27.593	49.97	1.1774	0.86978	26.525	23.18	0.02027	-0.033784	0.013514
1830	14	2	2	2	30	0.81439	9.141	1	23.664	37.025	1.1475	0.86832	25.097	31.697	0.02027	-0.040541	0.02027
1831	14	2	2	2	31	0.86318	9.0769	0	22.533	17.264	1.2005	0.90493	23.807	17.709	0.027027	-0.040541	0.013514
1832	14	2	2	2	32	0.91197	9.0128	0	34.539	27.414	1.1952	0.88213	30.444	21.771	0.02027	-0.033784	0.0067568
1833	14	2	2	2	33	0.96075	8.9487	0	20.612	28.315	1.1729	0.88463	22.99	23.706	0.02027	-0.033784	0.02027
1834	14	2	2	2	34	1.0095	8.8846	0	16.897	26.463	1.2063	0.87225	20.817	17.352	0.02027	-0.040541	0.033784
1835	14	2	2	2	35	1.0583	8.8205	0	22.707	39.079	1.1964	0.89482	29.857	20.124	0.027027	-0.033784	0.02027
1836	14	2	2	2	36	1.1071	8.7564	0	19.514	27.945	1.1277	0.87347	22.745	26.751	0.02027	-0.040541	0.013514
1837	14	2	2	2	37	1.1559	8.6923	1	27.564	31.841	1.2153	0.85694	27.859	21.571	0.02027	-0.040541	0.013514
1838	14	2	2	2	38	1.2047	8.6282	1	40.786	50.304	1.1671	0.86955	31.712	26.884	0.027027	-0.033784	0.02027
1839	14	2	2	2	39	1.2535	8.5641	0	21.256	35.601	1.108	0.87229	28.019	20.654	0.02027	-0.040541	0.013514
1840	14	2	2	2	40	1.3023	8.5	0	29.365	37.647	1.1106	0.8633	25.141	34.396	0.0067568	-0.040541	0.013514
1841	14	2	1	1	1	-0.94799	-2	1	35.653	34.891	1.1242	0.90907	39.091	22.968	0.0067568	-0.02027	0.02027
1842	14	2	1	1	2	-0.9723	-2.0513	0	33.387	42.066	1.1245	0.8875	44.883	26.286	0.013514	-0.027027	0.027027
1843	14	2	1	1	3	-0.9966	-2.1026	0	30.712	35.863	1.2178	0.89779	26.554	22.276	0.013514	-0.027027	0.013514
1844	14	2	1	1	4	-1.0209	-2.1538	0	33.948	33.488	1.121	0.88237	45.104	33.639	0.02027	-0.02027	0.0067568
1845	14	2	1	1	5	-1.0452	-2.2051	0	18.952	47.281	1.1574	0.93035	28.558	26.34	0.0067568	-0.02027	0
1846	14	2	1	1	6	-1.0695	-2.2564	0	43.564	49.437	1.1998	0.88385	36.802	43.715	0.02027	-0.02027	0.013514
1847	14	2	1	1	7	-1.0938	-2.3077	1	29.996	37.563	1.1782	0.91816	32.766	30.874	0.0067568	-0.02027	0.013514
1848	14	2	1	1	8	-1.1181	-2.359	1	23.918	39.63	1.191	0.92809	33.471	26.663	0.0067568	-0.013514	0.02027
1849	14	2	1	1	9	-1.1424	-2.4103	1	16.282	37.768	1.1605	0.93616	37.2	28.132	0.013514	-0.02027	0.013514
1850	14	2	1	1	10	-1.1668	-2.4615	1	26.687	35.44	1.1561	0.92371	40.834	28.084	0.013514	-0.02027	0.02027
1851	14	2	1	1	11	-1.1911	-2.5128	1	24.175	42.031	1.2257	0.90605	36.24	26.234	0.013514	-0.013514	0.02027
1852	14	2	1	1	12	-1.2154	-2.5641	1	25.84	37.298	1.0945	0.94625	49.887	32.238	0.0067568	-0.0067568	0.027027
1853	14	2	1	1	13	-1.2397	-2.6154	0	28.137	34.908	1.1668	0.94219	43.021	30.447	0.0067568	-0.02027	0.02027
1854	14	2	1	1	14	-1.264	-2.6667	0	28.219	28.295	1.1251	0.94152	42.958	33.684	0.013514	-0.013514	0.013514
1855	14	2	1	1	15	-1.2883	-2.7179	1	31.056	22.413	1.1838	0.91274	36.498	32.006	0.013514	-0.02027	0.0067568
1856	14	2	1	1	16	-1.3126	-2.7692	0	20.125	38.5	1.1683	0.91264	27.437	24.059	0.013514	-0.02027	0
1857	14	2	1	1	17	-1.3369	-2.8205	0	19.628	36.348	1.2072	0.94148	40.905	29.366	0.013514	-0.013514	0.02027
1858	14	2	1	1	18	-1.3612	-2.8718	0	37.609	21.797	1.1336	0.91242	41.255	35.227	0.013514	-0.02027	0.0067568
1859	14	2	1	1	19	-1.3855	-2.9231	1	17.017	30.458	1.1876	0.92949	40.462	28.4	0.013514	-0.02027	0.0067568
1860	14	2	1	1	20	-1.4098	-2.9744	0	15.883	33.619	1.1603	0.93198	33.727	26.701	0.013514	-0.027027	0
1861	14	2	1	1	21	-1.4341	-3.0256	0	20.411	37.788	1.1074	0.93551	45.68	26.736	0.013514	-0.02027	0.0067568
1862	14	2	1	1	22	-1.4584	-3.0769	0	16.867	34.004	1.171	0.93173	34.316	29.372	0.013514	-0.02027	0
1863	14	2	1	1	23	-1.4828	-3.1282	0	22.69	35.63	1.1034	0.90628	42.112	30.798	0.02027	-0.02027	0.0067568
1864	14	2	1	1	24	-1.5071	-3.1795	0	19.086	46.401	1.1555	0.91534	30.027	24.166	0.013514	-0.027027	0.0067568
1865	14	2	1	1	25	-1.5314	-3.2308	0	44.716	34.127	1.1077	0.90352	47.936	38.066	0.013514	-0.013514	0.0067568
1866	14	2	1	1	26	-1.5557	-3.2821	0	40.231	35.487	1.2034	0.89013	35.126	39.701	0.02027	-0.02027	0
1867	14	2	1	1	27	-1.58	-3.3333	0	21.417	42.847	1.1753	0.92161	28.564	30.535	0.013514	-0.02027	0.0067568
1868	14	2	1	1	28	-1.6043	-3.3846	1	16.85	40.448	1.1449	0.92167	52.74	27.979	0.013514	-0.02027	0.013514
1869	14	2	1	1	29	-1.6286	-3.4359	0	20.478	43.64	1.1598	0.94427	40.816	31.346	0.0067568	-0.02027	0.013514
1870	14	2	1	1	30	-1.6529	-3.4872	1	26.742	25.454	1.2314	0.92044	31.723	29.343	0.013514	-0.02027	0
1871	14	2	1	1	31	-1.6772	-3.5385	0	23.119	22.894	1.2038	0.92596	33.915	26.894	0.013514	-0.02027	0.0067568
1872	14	2	1	1	32	-1.7015	-3.5897	0	26.316	34.678	1.1342	0.90993	43.087	34.977	0.0067568	-0.02027	0.013514
1873	14	2	1	1	33	-1.7258	-3.641	0	25.669	40.804	1.095	0.91191	39.131	34.297	0.013514	-0.02027	0.0067568
1874	14	2	1	1	34	-1.7501	-3.6923	0	26.239	43.845	1.1454	0.89929	43.597	34.769	0.02027	-0.02027	0
1875	14	2	1	1	35	-1.7744	-3.7436	0	24.281	38.475	1.1809	0.89634	35.165	32.42	0.02027	-0.02027	0.0067568
1876	14	2	1	1	36	-1.7987	-3.7949	0	16.586	33.602	1.2434	0.91479	35.25	35.249	0.013514	-0.02027	0.0067568
1877	14	2	1	1	37	-1.8231	-3.8462	0	29.983	40.107	1.2405	0.9634	27.764	34.451	0.013514	-0.02027	0.013514
1878	14	2	1	1	38	-1.8474	-3.8974	0	33.32	19.599	1.0583	0.9019	59.98	34.278	0.013514	-0.02027	0
1879	14	2	1	1	39	-1.8717	-3.9487	0	29.551	36.489	1.0927	0.90101	39.261	34.692	0.013514	-0.02027	0
1880	14	2	1	1	40	-1.896	-4	0	28.362	30.683	1.2288	0.91791	27.815	36.751	0.027027	-0.02027	0
1881	14	2	1	2	1	-3.9329	-6	0	20.469	46.823	1.1124	0.88552	37.235	33.168	0.0067568	-0.0067568	0
1882	14	2	1	2	2	-3.9326	-5.9231	0	24.318	29.349	1.1171	0.86468	53.105	29.047	0.0067568	-0.02027	0.013514
1883	14	2	1	2	3	-3.9322	-5.8462	0	22.112	28.288	1.1309	0.89737	52.471	28.253	0.013514	-0.02027	0.027027
1884	14	2	1	2	4	-3.9319	-5.7692	0	37.708	39.01	1.0241	0.87492	83.155	32.453	0.013514	-0.02027	0.0067568
1885	14	2	1	2	5	-3.9315	-5.6923	0	32.075	49.275	1.0159	0.89246	53.406	47.66	0.02027	-0.013514	0.0067568
1886	14	2	1	2	6	-3.9312	-5.6154	1	15.831	33.685	1.1217	0.9068	47.396	31.376	0.027027	-0.013514	0
1887	14	2	1	2	7	-3.9308	-5.5385	1	26.828	36.835	1.1812	0.86417	34.08	36.601	0.027027	-0.02027	0
1888	14	2	1	2	8	-3.9305	-5.4615	0	27.054	39.917	1.0772	0.92044	49.612	41.947	0.02027	-0.013514	0.0067568
1889	14	2	1	2	9	-3.9301	-5.3846	0	19.245	29.11	1.1155	0.88123	43.828	35.443	0.027027	-0.02027	0.0067568
1890	14	2	1	2	10	-3.9297	-5.3077	1	35.787	16.159	1.0541	0.89437	66.641	39.437	0.02027	-0.013514	0
1891	14	2	1	2	11	-3.9294	-5.2308	0	25.78	40.936	1.0941	0.87634	45.407	38.235	0.02027	-0.013514	0
1892	14	2	1	2	12	-3.929	-5.1538	0	26.53	24.618	1.1058	0.9113	59.08	45.303	0.02027	-0.013514	0.013514
1893	14	2	1	2	13	-3.9287	-5.0769	0	26.975	23.076	1.0766	0.9031	52.453	40.687	0.013514	-0.013514	0.013514
1894	14	2	1	2	14	-3.9283	-5	0	28.903	24.283	1.1431	0.87105	33.879	37.571	0.02027	-0.013514	0.013514
1895	14	2	1	2	15	-3.928	-4.9231	0	13.42	44.972	1.2414	0.93203	31.802	28.586	0.027027	-0.013514	0.02027
1896	14	2	1	2	16	-3.9276	-4.8462	1	9.4623	38.818	1.2846	0.93723	27.735	30.428	0.02027	-0.02027	0
1897	14	2	1	2	17	-3.9272	-4.7692	0	21.568	24.527	1.1082	0.90805	52.937	38.221	0.013514	-0.013514	0.0067568
1898	14	2	1	2	18	-3.9269	-4.6923	0	23.861	28.2	1.151	0.89668	46.385	42.435	0.027027	-0.013514	0
1899	14	2	1	2	19	-3.9265	-4.6154	0	21.856	36.731	1.2032	0.9008	30.606	34.869	0.027027	-0.02027	0.013514
1900	14	2	1	2	20	-3.9262	-4.5385	0	17.991	49.689	1.1807	0.89169	27.697	28.181	0.0067568	-0.02027	0.0067568
1901	14	2	1	2	21	-3.9262	-4.4615	0	23.924	42.687	1.1968	0.90084	29.821	33.283	0.027027	-0.02027	0.02027
1902	14	2	1	2	22	-3.9676	-4.3846	0	23.265	29.604	1.0469	0.89868	60.323	34.936	0.013514	-0.013514	0.0067568
1903	14	2	1	2	23	-4.009	-4.3077	0	18.813	28.503	1.2414	0.89712	34.827	37.462	0.013514	-0.013514	0.013514
1904	14	2	1	2	24	-4.0504	-4.2308	1	12.551	25.723	1.2292	0.90105	34.525	35.914	0.02027	-0.02027	0.013514
1905	14	2	1	2	25	-4.0919	-4.1538	1	34.331	37.491	1.1901	0.89715	35.116	39.472	0.027027	-0.02027	0
1906	14	2	1	2	26	-4.1333	-4.0769	0	10.553	33.984	1.2167	0.90641	39.233	28.733	0.033784	-0.02027	0.0067568
1907	14	2	1	2	27	-4.1747	-4	0	26.531	33.279	1.2246	0.93756	39.515	28.337	0.02027	-0.02027	0.013514
1908	14	2	1	2	28	-4.2161	-3.9231	0	31.283	49.828	1.148	0.89756	45.991	37.076	0.02027	-0.02027	0.013514
1909	14	2	1	2	29	-4.2576	-3.8462	0	19.934	37.235	1.2093	0.89571	36.577	25.056	0.027027	-0.02027	0.0067568
1910	14	2	1	2	30	-4.299	-3.7692	1	20.781	36.799	1.1712	0.87871	37.056	39.789	0.02027	-0.02027	0.013514
1911	14	2	1	2	31	-4.3404	-3.6923	0	18.456	45.06	1.2549	0.92375	28.368	30.978	0.02027	-0.02027	0.013514
1912	14	2	1	2	32	-4.3818	-3.6154	0	24.932	30.775	1.0975	0.89703	44.468	36.716	0.02027	-0.0067568	0.0067568
1913	14	2	1	2	33	-4.4233	-3.5385	0	28.352	43.113	1.1601	0.90728	48.307	38.827	0.013514	-0.013514	0
1914	14	2	1	2	34	-4.4647	-3.4615	0	35.136	32.565	1.167	0.88817	46.197	44.621	0.013514	-0.013514	0
1915	14	2	1	2	35	-4.5061	-3.3846	0	15.132	34.177	1.1376	0.86391	43.229	31.784	0.02027	-0.02027	0.0067568
1916	14	2	1	2	36	-4.5475	-3.3077	1	23.434	26.17	1.1709	0.88432	32.779	27.651	0.02027	-0.02027	0.013514
1917	14	2	1	2	37	-4.5889	-3.2308	0	28.364	36.629	1.2355	0.91994	35.047	25.879	0.013514	-0.027027	0.0067568
1918	14	2	1	2	38	-4.6304	-3.1538	0	41.787	31.488	1.1128	0.86404	51.516	36.251	0.0067568	-0.02027	0
1919	14	2	1	2	39	-4.6718	-3.0769	1	30.347	28.662	1.1768	0.87519	51.816	52.928	0.013514	-0.02027	0.0067568
1920	14	2	1	2	40	-4.7132	-3	0	19.052	25.156	1.2359	0.90103	32.004	25.884	0.027027	-0.02027	0.013514
1921	16	2	2	1	1	-0.71249	2.5	1	26.105	36.271	1.2393	0.86823	61.09	27.619	0.0067568	0.013514	0.047297
1922	16	2	2	1	2	-0.73075	2.5641	0	18.38	24.343	1.2455	0.87062	55.096	26.536	0.0067568	0.0067568	0.040541
1923	16	2	2	1	3	-0.74902	2.6282	0	21.77	40.816	1.2421	0.87412	40.764	30.68	0	0.013514	0.054054
1924	16	2	2	1	4	-0.76729	2.6923	0	23.259	39.176	1.1963	0.88111	78.877	25.601	-0.0067568	0.013514	0.060811
1925	16	2	2	1	5	-0.78556	2.7564	0	23.654	46.999	1.2315	0.86672	46.926	28.867	0	0.0067568	0.054054
1926	16	2	2	1	6	-0.80383	2.8205	0	19.016	53.785	1.2524	0.86112	63.797	27.254	0.0067568	0.02027	0.067568
1927	16	2	2	1	7	-0.8221	2.8846	1	28.282	40.555	1.3791	0.85433	57.244	26.461	-0.0067568	0.013514	0.067568
1928	16	2	2	1	8	-0.84037	2.9487	0	14.464	41.839	1.2751	0.87506	61.731	25.073	0.0067568	0.02027	0.074324
1929	16	2	2	1	9	-0.85864	3.0128	0	25.869	50.82	1.2769	0.86849	46.736	27.88	0	0.02027	0.054054
1930	16	2	2	1	10	-0.8769	3.0769	0	21.923	44.904	1.2541	0.89074	60.467	26.321	0	0.013514	0.060811
1931	16	2	2	1	11	-0.89517	3.141	0	25.68	45.266	1.2697	0.86827	57.017	25.555	0.0067568	0.013514	0.060811
1932	16	2	2	1	12	-0.91344	3.2051	0	26.27	43.224	1.3324	0.86694	62.347	27.525	0	0.027027	0.060811
1933	16	2	2	1	13	-0.93171	3.2692	1	33.387	55.854	1.2707	0.85402	55.67	23.874	-0.0067568	0.013514	0.054054
1934	16	2	2	1	14	-0.94998	3.3333	1	21.055	34.907	1.3072	0.89554	58.206	25.666	0.0067568	0.013514	0.067568
1935	16	2	2	1	15	-0.96825	3.3974	1	21.04	44.566	1.3359	0.86501	31.68	27.107	0	0.013514	0.060811
1936	16	2	2	1	16	-0.98652	3.4615	0	25.186	42.07	1.2075	0.86899	67.511	25.214	0	0.02027	0.067568
1937	16	2	2	1	17	-1.0048	3.5256	0	29.241	40.224	1.3042	0.84761	45.773	26.925	0	0.013514	0.067568
1938	16	2	2	1	18	-1.0231	3.5897	1	20.286	39.743	1.2936	0.84575	41.199	19.548	-0.0067568	0.0067568	0.067568
1939	16	2	2	1	19	-1.0413	3.6538	0	25.109	53.368	1.2225	0.85688	46.303	23.724	-0.0067568	0.013514	0.067568
1940	16	2	2	1	20	-1.0596	3.7179	0	18.711	41.104	1.3014	0.87655	34.326	25.018	0	0	0.060811
1941	16	2	2	1	21	-1.0779	3.7821	0	26.433	52.729	1.2519	0.88256	48.549	27.702	-0.0067568	0.0067568	0.060811
1942	16	2	2	1	22	-1.0961	3.8462	0	23.222	29.83	1.4474	0.86475	94.638	29.334	0	0.013514	0.054054
1943	16	2	2	1	23	-1.1144	3.9103	0	20.047	37.697	1.3275	0.87022	64.489	21.211	0	0.02027	0.074324
1944	16	2	2	1	24	-1.1327	3.9744	0	24.696	45.553	1.3393	0.87965	77.67	24.853	0	0.02027	0.067568
1945	16	2	2	1	25	-1.1509	4.0385	1	20.657	48.591	1.2738	0.86748	51.283	23.471	-0.0067568	0.013514	0.074324
1946	16	2	2	1	26	-1.1692	4.1026	1	16.9	33.031	1.3716	0.88601	69.789	23.514	0.0067568	0.013514	0.074324
1947	16	2	2	1	27	-1.1875	4.1667	0	16.502	41.185	1.4351	0.8735	69.692	24.97	0.0067568	0.013514	0.067568
1948	16	2	2	1	28	-1.2057	4.2308	1	18.047	38.984	1.2716	0.85851	45.879	24.982	0	0.02027	0.067568
1949	16	2	2	1	29	-1.224	4.2949	1	17.821	30.845	1.3577	0.88089	69.139	22.488	-0.0067568	0.02027	0.081081
1950	16	2	2	1	30	-1.2423	4.359	0	13.292	36.32	1.405	0.88192	65.561	22.935	0	0.013514	0.067568
1951	16	2	2	1	31	-1.2606	4.4231	0	22.465	41.839	1.3007	0.88365	45.694	25.57	-0.0067568	0.02027	0.054054
1952	16	2	2	1	32	-1.2788	4.4872	0	18.257	40.661	1.2687	0.85318	41.8	19.659	0	0.0067568	0.060811
1953	16	2	2	1	33	-1.2971	4.5513	0	23.871	33.217	1.4117	0.86937	80.114	27.593	0	0.02027	0.060811
1954	16	2	2	1	34	-1.3154	4.6154	1	21.89	41.472	1.2725	0.87557	49.09	23.253	-0.0067568	0.013514	0.074324
1955	16	2	2	1	35	-1.3336	4.6795	1	13.524	30.531	1.3864	0.87461	44.135	22.064	-0.013514	0.013514	0.074324
1956	16	2	2	1	36	-1.3519	4.7436	0	23.231	39.403	1.3265	0.85034	48.868	24.104	-0.0067568	0.0067568	0.047297
1957	16	2	2	1	37	-1.3702	4.8077	0	19.345	31.166	1.3725	0.88474	56.755	27.573	-0.0067568	0.02027	0.067568
1958	16	2	2	1	38	-1.3884	4.8718	0	22.713	45.855	1.262	0.8834	73.77	29.624	0	0.013514	0.060811
1959	16	2	2	1	39	-1.4067	4.9359	0	14.291	29.882	1.3288	0.8659	70.366	19.35	-0.0067568	0.02027	0.081081
1960	16	2	2	1	40	-1.425	5	1	21.633	31.64	1.289	0.86821	51.618	15.903	-0.013514	0.02027	0.094595
1961	16	2	2	2	1	0.79778	18	0	28.978	22.417	1.403	0.87959	54.969	24.101	-0.0067568	0.02027	0.060811
1962	16	2	2	2	2	0.91665	17.833	0	19.482	18.816	1.3095	0.84806	46.645	18.871	0	0.013514	0.074324
1963	16	2	2	2	3	1.0355	17.667	0	14.286	41.64	1.3199	0.85098	40.019	23.947	-0.0067568	0.0067568	0.060811
1964	16	2	2	2	4	1.1544	17.5	0	17.999	31.74	1.2676	0.85822	68.593	22.18	0	0	0.054054
1965	16	2	2	2	5	1.2733	17.333	0	18.821	41.347	1.401	0.85952	43.377	26.835	0	0.013514	0.067568
1966	16	2	2	2	6	1.3921	17.167	0	21.222	17.908	1.2488	0.83546	39.315	11.47	0	-0.013514	0.060811
1967	16	2	2	2	7	1.511	17	1	18.861	9.1259	1.3703	0.85424	56.783	19.977	0	0	0.060811
1968	16	2	2	2	8	1.6299	16.833	1	22.542	19.077	1.33	0.84909	47.637	14.46	0	0	0.067568
1969	16	2	2	2	9	1.7487	16.667	1	14.991	25.415	1.2248	0.8462	45.647	15.825	-0.0067568	0	0.054054
1970	16	2	2	2	10	1.8676	16.5	0	18.224	25.695	1.2753	0.86388	65.811	22.118	0	0.0067568	0.067568
1971	16	2	2	2	11	1.9865	16.333	1	16.043	27.365	1.1793	0.87039	45.461	18.006	-0.0067568	0.013514	0.060811
1972	16	2	2	2	12	2.1053	16.167	0	10.8	25.817	1.1686	0.85262	71.897	17.806	-0.0067568	0.0067568	0.067568
1973	16	2	2	2	13	2.2242	16	1	23.391	28.324	1.3163	0.84545	40.082	14.353	0.0067568	0.013514	0.081081
1974	16	2	2	2	14	2.3431	15.833	0	18.941	25.389	1.4131	0.86354	64.077	17.599	-0.0067568	0.0067568	0.060811
1975	16	2	2	2	15	2.4619	15.667	1	14.717	26.588	1.2646	0.84155	48.006	18.586	0	0	0.067568
1976	16	2	2	2	16	2.5808	15.5	0	17.288	31.786	1.2785	0.85258	57.97	18.927	-0.013514	0.0067568	0.074324
1977	16	2	2	2	17	2.6997	15.333	0	19.554	18.042	1.3183	0.85268	102.18	32.433	-0.0067568	0.013514	0.060811
1978	16	2	2	2	18	2.8185	15.167	0	27.158	22.999	1.3469	0.85097	48.208	10.013	-0.0067568	0	0.081081
1979	16	2	2	2	19	2.9374	15	0	20.325	26.484	1.2387	0.83234	44.129	11.169	0	0	0.067568
1980	16	2	2	2	20	3.0563	14.833	1	20.76	15.817	1.3002	0.84777	69.87	24.041	-0.0067568	0.0067568	0.054054
1981	16	2	2	2	21	3.0563	14.667	0	32.703	19.549	1.1698	0.85159	78.794	25.153	-0.013514	0.013514	0.054054
1982	16	2	2	2	22	3.2057	14.5	0	22.846	29.63	1.2284	0.85654	64.888	17.834	-0.0067568	0.0067568	0.067568
1983	16	2	2	2	23	3.3552	14.333	0	22.95	18.724	1.2645	0.86189	57.104	20.143	-0.013514	0	0.054054
1984	16	2	2	2	24	3.5047	14.167	1	10.269	26.305	1.2762	0.82504	41.463	10.258	0	0	0.081081
1985	16	2	2	2	25	3.6541	14	0	19.708	10.749	1.267	0.86061	54.849	15.15	0	0.0067568	0.081081
1986	16	2	2	2	26	3.8036	13.833	0	16.803	23.656	1.3181	0.83967	65.684	17.529	0	0.013514	0.074324
1987	16	2	2	2	27	3.9531	13.667	0	17.458	25.475	1.2364	0.83599	51.116	8.512	-0.0067568	0	0.067568
1988	16	2	2	2	28	4.1025	13.5	0	24.92	35.746	1.3367	0.84473	49.931	15.187	-0.0067568	0.0067568	0.081081
1989	16	2	2	2	29	4.252	13.333	1	44.645	18.17	1.3182	0.83356	79.819	16.905	0	0.013514	0.094595
1990	16	2	2	2	30	4.4015	13.167	0	26.127	28.341	1.326	0.85532	50.596	17.067	0.0067568	0	0.074324
1991	16	2	2	2	31	4.551	13	1	21.542	21.632	1.2593	0.85464	47.147	14.777	0	0.013514	0.060811
1992	16	2	2	2	32	4.7004	12.833	1	25.547	32.219	1.2276	0.85767	44.663	14.663	-0.0067568	0	0.060811
1993	16	2	2	2	33	4.8499	12.667	1	19.909	26.943	1.2695	0.84999	80.012	16.177	0	0.0067568	0.087838
1994	16	2	2	2	34	4.9994	12.5	0	28.424	25.552	1.2015	0.85702	99.373	16.562	0	0.0067568	0.060811
1995	16	2	2	2	35	5.1488	12.333	0	28.32	23.681	1.201	0.86492	68.58	13.518	0	0.0067568	0.081081
1996	16	2	2	2	36	5.2983	12.167	1	27.124	30.837	1.1776	0.84651	75.744	12.121	0	0.0067568	0.094595
1997	16	2	2	2	37	5.4478	12	0	18.436	19.162	1.2738	0.8419	57.505	18.554	0	0	0.054054
1998	16	2	2	2	38	5.5973	11.833	1	20.334	18.184	1.4342	0.83306	53.73	21.771	0	0.0067568	0.067568
1999	16	2	2	2	39	5.7467	11.667	1	22.984	32.248	1.1734	0.85623	73.308	19.021	-0.013514	0	0.047297
[truncated: 1,041 more rows]
