# Supplementary material for: The Influence of the ‘Trier Social Stress Test’ on Free Throw Performance in Basketball: An Interdisciplinary Study
Source: PLoS One. 2016 Jun 16;11(6):e0157215. doi: 10.1371/journal.pone.0157215 (PMC4911116; doi:10.1371/journal.pone.0157215)
Supplement: S3 File — (R) [file pone.0157215.s003.R]

require(stats)
require(pscl)
require(ROCR)
require(corrplot)
require(reshape2)
require(boot)
require(Rcmdr)
require(car)
require(MASS)


######################################################
#		GLOBALS
######################################################

##Flags to control the script's behaviour
DO_CROSSVALIDATION = FALSE   # Perform crossvalidation analysis
DO_PREDICTIONERROR = FALSE   # Perform prediction error analysis
DO_CI = TRUE                 # Get Confidence intervals
DO_NOFACTORS = FALSE         # Remove experimental factors
DO_NORMALIZATION = FALSE     # Normalize data 
DO_SUBJECTS = FALSE          # Add subject ID as predictive variable
DO_COLLINERARITY = FALSE     # Show diagnostic plots for collinearity
DO_PLOT = FALSE              # Plot results
DO_DIAGNOSIS = FALSE         # Do Diagnostic plots

##Prepare paths
scriptspath='/home/jorge/intermove/dev/R/OP3'
datapath='/home/jorge/intermove/OP3/data'
opath='/home/jorge/intermove/OP3/stats'
dir.create(opath,showWarnings=FALSE)
datafile=paste(datapath,"data4Rtrials.csv",sep='/')
#-----------------------------------------------------


######################################################
#		LOAD DATA FRAME
######################################################

##Get size of data tables by preloading dataframe
IVNames <- c('idx','subject','order','day','block','trial')
df <- read.csv(datafile)
colTotalNo <- length(df)
colIVNo <- length(IVNames)
colDVNo <- colTotalNo - colIVNo
remove(df)

##Generate column format vectors
colFormat=c(rep("factor",colIVNo ),rep("numeric",colDVNo ),recursive=TRUE)

##Load data from csv file
df <- read.csv(datafile,colClasses=colFormat)

##And rename labels
levels(df$order)=c('TSST1st','Placebo1st')
levels(df$day)=c('day1','day2')
levels(df$block)=c('pre','post')
df$scores <- factor(df$scores)
#levels(df$scores)=c('noscore','scores')

##Reorganize dataframe to make placebo and tsst factors out of day/order
df$stress <- 0
df$stress[df$order == 'TSST1st' &  df$day == 'day1' ] <- 1
df$stress[df$order == 'Placebo1st' &  df$day == 'day2' ] <- 1
df$stress<-factor(df$stress)
levels(df$stress)=c('placebo','tsst')

##Move stress factor to second column
colIVNo <- colIVNo + 1
colTotalNo <- colTotalNo + 1
df <- df[,c(1:4,6,colTotalNo,5,7:(colTotalNo-1))]
colDVrange <- (colIVNo+1):(colTotalNo)
vNames <- names(df)[colDVrange]
print(names(df))
#-----------------------------------------------------


######################################################
#		PREPROCESSING
######################################################

##Remove NAs and normalize if requested
if (DO_NOFACTORS== TRUE) {
	if (DO_SUBJECTS== TRUE) {
		df2 <- df[complete.cases(df),c(2,8:colTotalNo)]		
	} else {
		df2 <- df[complete.cases(df),8:colTotalNo]
	}
	
	if (DO_NORMALIZATION== TRUE) {
		df2.orig <- df2
		print(names(df2[,-3]))
		df2.scaled <- scale(df2[,-3])
		df2[,-3] <- df2.scaled
	}
} else {
	if (DO_SUBJECTS== TRUE) {
		df2 <- df[complete.cases(df),c(2,6:colTotalNo)]
	} else {
		df2 <- df[complete.cases(df),6:colTotalNo]
	}
	
	if (DO_NORMALIZATION== TRUE) {
		df2.orig <- df2
		df2$stress <- as.numeric(df2$stress)
		df2$block <- as.numeric(df2$block)
		print(names(df2[,-5]))
		df2.scaled <- scale(df2[,-5])
		df2[,-5] <- df2.scaled
	}	
}
n <- nrow(df2)
dftest <- df2[sample(n, 500), ]
cols <- length(names(df2))


##Compute MULTICOLLINEARITY
if (DO_COLLINERARITY== TRUE) {
	if (DO_NOFACTORS== TRUE) {
		dfnoFactors <- df2[,c(1,2,4:cols)]
	} else {
		dfnoFactors <- df2[,c(3,4,6:cols)]
	}
	corr.matrix <- cor(dfnoFactors)
	corrplot.mixed(corr.matrix)
	print(names(dfnoFactors))
}
#-----------------------------------------------------


######################################################
#		COMPUTATIONS
######################################################

# Run logistic model
glmmodel.null <- glm(scores ~1,family=binomial(link='logit'),data=df2)
glmmodel.full <- glm(scores ~.,family=binomial(link='logit'),data=df2)

##Cross validation
if (DO_CROSSVALIDATION== TRUE) {
	glmmodel.full.cv <- cv.glm(df2, glmmodel.full)
	glmmodel.null.cv <- cv.glm(df2, glmmodel.null)
}

##Regression diagnostics
if (DO_DIAGNOSIS== TRUE) {
	glmmodel.full.diag <- glm.diag(glmmodel.full)
	glmmodel.null.diag <- glm.diag(glmmodel.null)
}
##95% Confidence intervals
if (DO_CI== TRUE) {
	glmmodel.null.CI <- confint(glmmodel.null)
	glmmodel.full.CI <- confint(glmmodel.full)
}
##Get misclassificantion errors from the test dataset
if (DO_PREDICTIONERROR== TRUE) {
	fitted.results.full <- predict(glmmodel.full,newdata=dftest,type='response')
	fitted.results.full <- ifelse(fitted.results.full > 0.5,1,0)
	misClasificError.full <- mean(fitted.results.full != dftest$scores)
	pr.full <- prediction(fitted.results.full, dftest$scores)
	prf.full <- performance(pr.full, measure = "tpr", x.measure = "fpr")

	fitted.results.null <- predict(glmmodel.null,newdata=dftest,type='response')
	fitted.results.null <- ifelse(fitted.results.null > 0.5,1,0)
	misClasificError.null <- mean(fitted.results.null != dftest$scores)
	pr.null <- prediction(fitted.results.null, dftest$scores)
	prf.null <- performance(pr.null, measure = "tpr", x.measure = "fpr")
}
#-----------------------------------------------------


######################################################
#		PRINT OUTPUTS
######################################################

##Print summary of models to file
sink(paste(opath,'logistic_null.out' ,sep="/"))
print(summary(glmmodel.null))
print(pR2(glmmodel.null))
if (DO_CI== TRUE) {	
	print(glmmodel.null.CI) 
	print('Odds ratio')
	print(exp(cbind(coef(glmmodel.null), glmmodel.null.CI)))
} else {
	print('Odds ratio')
	a <- summary(glmmodel.null)
	beta <- a$coefficients[,1]
	devia <- a$coefficients[,2]
	newdf <- data.frame(exp(beta),exp(beta - 1.96*devia),exp(beta + 1.96*devia))
	print(newdf)
}
sink()


##Print summary of models to file
sink(paste(opath,'logistic_full.out' ,sep="/"))
print(summary(glmmodel.full))
print(pR2(glmmodel.full))
if (DO_CI== TRUE) {	
	print(glmmodel.full.CI)
	print('Odds ratio')
	print(exp(cbind(coef(glmmodel.full), glmmodel.full.CI)))
} else {
	print('Odds ratio')
	a <- summary(glmmodel.full)
	beta <- a$coefficients[,1]
	devia <- a$coefficients[,2]
	newdf <- data.frame(exp(beta),exp(beta - 1.96*devia),exp(beta + 1.96*devia))
	print(newdf)
}
sink()

##Compared models goodness of fit
sink(paste(opath,'logistic_loglikelyhood.out' ,sep="/"))
print(anova(glmmodel.null,glmmodel.full, test="Chisq"))
if (DO_CROSSVALIDATION== TRUE) {
	print(paste('Crossvalidated classification error, Null model',glmmodel.null.cv$delta))
	print(paste('Crossvalidated classification error, Full model',glmmodel.full.cv$delta))
}
if (DO_PREDICTIONERROR== TRUE) {
	print(paste('Accuracy for test dataset: Null model, ',1-misClasificError.null))
	print(paste('Accuracy for test dataset: Full model, ',1-misClasificError.full))
}
sink()
#-----------------------------------------------------

######################################################
#		PLOTS
######################################################
if (DO_PLOT== TRUE) {
	if (DO_PREDICTIONERROR== TRUE) {
		png(file=paste(opath,'ROCfull.png',sep="/"), bg="transparent", width=700, height=500)
		plot(prf.full)

		png(file=paste(opath,'ROCnull.png',sep="/"), bg="transparent", width=700, height=500)
		plot(prf.null)
	}
	if (DO_DIAGNOSIS== TRUE) {
		png(file=paste(opath,'diagnosticsFull.png',sep="/"), bg="transparent", width=700, height=500)
		glm.diag.plots(glmmodel.full, glmmodel.full.diag)

		png(file=paste(opath,'diagnosticsNull.png',sep="/"), bg="transparent", width=700, height=500)
		glm.diag.plots(glmmodel.null, glmmodel.null.diag)
	}
}
#-----------------------------------------------------
